# Supplementary material for: Global Transcriptome Analysis of the Tentacle of the Jellyfish Cyanea capillata Using Deep Sequencing and Expressed Sequence Tags: Insight into the Toxin- and Degenerative Disease-Related Transcripts
Source: PLoS One. 2015 Nov 9;10(11):e0142680. doi: 10.1371/journal.pone.0142680 (PMC4638339; doi:10.1371/journal.pone.0142680)
Supplement: S1 Table — (XLSX) [file pone.0142680.s008.xlsx]

## Sheet: Sheet1
Sequence ID	Sequence Length	Nr ID	Nr Score	Nr Evalue	Nr annotation	Nt ID	Nt Score	Nt Evalue	Nt annotation	Swissprot ID	Swissprot Score	Swissprot Evalue	Swissprot annotation	COG Protein or Domain	COG Score	COG Evalue	COG ID	COG-Function-Description	Ko id	KEGG Evalue	KEGG Score	KEGG Gene	Ko Definition	GO BiologicalProcess	GO MolecularFunction	Go Cellular Component
CL1.Contig1	1932	gi|221114764|ref|XP_002163317.1|	409	1e-112	PREDICTED: similar to EF-hand calcium binding domain 1 [Hydra magnipapillata]	gi|193808712|emb|AM910990.1|	61.9	9e-06	Plasmodium knowlesi strain H chromosome 8, complete genome	sp|Q75K28|NCSA_DICDI	82.4	3e-15	Calcium-binding protein NCSA OS=Dictyostelium discoideum GN=ncsA PE=1 SV=2	YKL190w	65.5	3e-10	COG5126	Ca2+-binding protein (EF-Hand superfamily)	K06268	2e-28	128	nve:NEMVE_v1g154079	protein phosphatase 3, regulatory subunit	-	-	-
CL10.Contig1	679	--	--	--	--	--	--	--	--	--	--	--	--	--	--	--	--	--	--	--	--	--	--	-	-	-
CL10.Contig2	1262	gi|292612720|ref|XP_002661521.1|	52.4	2e-14	PREDICTED: p2X purinoceptor 7-like [Danio rerio]	--	--	--	--	--	--	--	--	--	--	--	--	--	--	--	--	--	--	-	-	-
CL100.Contig1	477	--	--	--	--	--	--	--	--	--	--	--	--	--	--	--	--	--	--	--	--	--	--	-	-	-
CL1000.Contig1	301	gi|146084079|ref|XP_001464917.1|	143	2e-33	Hypothetical repeat protein [Leishmania infantum JPCM5] >gi|134069012|emb|CAM67156.1| Hypothetical repeat protein [Leishmania infantum JPCM5]	gi|73760514|gb|AC162035.5|	63.9	3e-07	Mus musculus chromosome 18, clone RP23-434N7, complete sequence	sp|P04929|HRPX_PLALO	140	8e-34	Histidine-rich glycoprotein OS=Plasmodium lophurae PE=4 SV=1	PM0926	70.1	9e-13	COG4531	ABC-type Zn2+ transport system, periplasmic component/surface adhesin	K14716	3e-16	83.6	bfo:BRAFLDRAFT_96574	solute carrier family 39 (zinc transporter), member 10	-	-	-
CL1001.Contig1	412	--	--	--	--	--	--	--	--	--	--	--	--	--	--	--	--	--	--	--	--	--	--	-	-	-
CL1002.Contig1	533	gi|291234605|ref|XP_002737242.1|	84	3e-15	PREDICTED: leucine rich repeat containing 7-like [Saccoglossus kowalevskii]	--	--	--	--	sp|Q03278|PO21_NASVI	49.3	5e-06	Retrovirus-related Pol polyprotein from type-1 retrotransposable element R2 (Fragment) OS=Nasonia vitripennis PE=4 SV=2	--	--	--	--	--	--	--	--	--	--	-	-	-
CL1005.Contig1	247	--	--	--	--	--	--	--	--	--	--	--	--	--	--	--	--	--	--	--	--	--	--	-	-	-
CL1006.Contig1	337	--	--	--	--	--	--	--	--	--	--	--	--	--	--	--	--	--	--	--	--	--	--	-	-	-
CL1007.Contig1	407	gi|195441050|ref|XP_002068344.1|	58.2	1e-07	GK25310 [Drosophila willistoni] >gi|194164429|gb|EDW79330.1| GK25310 [Drosophila willistoni]	--	--	--	--	--	--	--	--	YML010w	52	3e-07	COG5164	Transcription elongation factor	K03243	9e-07	52	hmg:100198796	translation initiation factor 5B	-	-	-
CL1008.Contig1	243	--	--	--	--	--	--	--	--	--	--	--	--	--	--	--	--	--	--	--	--	--	--	-	-	-
CL1009.Contig1	241	--	--	--	--	--	--	--	--	--	--	--	--	--	--	--	--	--	--	--	--	--	--	-	-	-
CL101.Contig1	406	--	--	--	--	--	--	--	--	--	--	--	--	--	--	--	--	--	--	--	--	--	--	-	-	-
CL1010.Contig1	212	--	--	--	--	--	--	--	--	--	--	--	--	--	--	--	--	--	--	--	--	--	--	-	-	-
CL1011.Contig1	550	--	--	--	--	--	--	--	--	--	--	--	--	--	--	--	--	--	--	--	--	--	--	-	-	-
CL1012.Contig1	306	--	--	--	--	--	--	--	--	--	--	--	--	--	--	--	--	--	--	--	--	--	--	-	-	-
CL1013.Contig1	321	--	--	--	--	--	--	--	--	--	--	--	--	--	--	--	--	--	--	--	--	--	--	-	-	-
CL1014.Contig1	368	--	--	--	--	--	--	--	--	--	--	--	--	--	--	--	--	--	--	--	--	--	--	-	-	-
CL1015.Contig1	216	--	--	--	--	--	--	--	--	--	--	--	--	--	--	--	--	--	--	--	--	--	--	-	-	-
CL1016.Contig1	223	--	--	--	--	--	--	--	--	--	--	--	--	--	--	--	--	--	--	--	--	--	--	-	-	-
CL1017.Contig1	790	--	--	--	--	--	--	--	--	--	--	--	--	--	--	--	--	--	--	--	--	--	--	-	-	-
CL1018.Contig1	613	--	--	--	--	--	--	--	--	--	--	--	--	--	--	--	--	--	--	--	--	--	--	-	-	-
CL1019.Contig1	258	--	--	--	--	--	--	--	--	--	--	--	--	--	--	--	--	--	--	--	--	--	--	-	-	-
CL102.Contig1	869	gi|194306253|dbj|BAG55521.1|	67.4	8e-10	receptor-type protein tyrosine kinase [Codosiga gracilis]	--	--	--	--	sp|Q09624|LOV1_CAEEL	54.3	3e-07	Location of vulva defective 1 OS=Caenorhabditis elegans GN=lov-1 PE=1 SV=3	--	--	--	--	--	--	--	--	--	--	-	-	-
CL1020.Contig1	282	gi|298204325|gb|ADI61811.1|	86.7	3e-16	endonuclease-reverse transcriptase [Bombyx mori]	--	--	--	--	sp|Q10126|YSM6_CAEEL	48.9	2e-06	Putative uncharacterized transposon-derived protein F52C9.6 OS=Caenorhabditis elegans GN=F52C9.6 PE=5 SV=1	--	--	--	--	--	--	--	--	--	--	-	-	-
CL1021.Contig1	254	gi|291391291|ref|XP_002712157.1|	52	8e-06	PREDICTED: FAT tumor suppressor 2-like [Oryctolagus cuniculus]	gi|308275372|gb|AC242454.3|	63.9	3e-07	Rattus norvegicus Y Chr BAC RNECO-52N19 (Amplicon Express Rat SHR-Akr (EcoR1 Digest) BAC library) complete sequence	sp|Q90370|MAFB_COTJA	51.6	4e-07	Transcription factor MafB OS=Coturnix coturnix japonica GN=MAFB PE=1 SV=1	--	--	--	--	--	K09036	8e-06	48.9	gga:419173	transcription factor MAFB	-	-	-
CL1022.Contig1	730	--	--	--	--	--	--	--	--	--	--	--	--	--	--	--	--	--	--	--	--	--	--	-	-	-
CL1023.Contig1	319	--	--	--	--	--	--	--	--	--	--	--	--	--	--	--	--	--	--	--	--	--	--	-	-	-
CL1024.Contig1	390	gi|221132255|ref|XP_002157347.1|	114	2e-24	PREDICTED: similar to Transcriptional repressor NF-X1 [Hydra magnipapillata]	--	--	--	--	sp|Q12986|NFX1_HUMAN	95.9	2e-20	Transcriptional repressor NF-X1 OS=Homo sapiens GN=NFX1 PE=1 SV=2	--	--	--	--	--	K12236	2e-25	114	hmg:100203326	transcriptional repressor NF-X1 [EC:6.3.2.-]	GO:0006952//defense response;GO:0010558//negative regulation of macromolecule biosynthetic process;GO:0006355//regulation of transcription, DNA-dependent;GO:0006366//transcription from RNA polymerase II promoter	GO:0003676//nucleic acid binding;GO:0046914//transition metal ion binding;GO:0001071	GO:0043231//intracellular membrane-bounded organelle
CL1025.Contig1	312	--	--	--	--	--	--	--	--	--	--	--	--	--	--	--	--	--	--	--	--	--	--	-	-	-
CL1026.Contig1	259	--	--	--	--	--	--	--	--	--	--	--	--	--	--	--	--	--	--	--	--	--	--	-	-	-
CL1027.Contig1	260	--	--	--	--	--	--	--	--	--	--	--	--	--	--	--	--	--	--	--	--	--	--	-	-	-
CL1028.Contig1	265	--	--	--	--	--	--	--	--	--	--	--	--	--	--	--	--	--	--	--	--	--	--	-	-	-
CL1029.Contig1	1137	gi|311249764|ref|XP_003123800.1|	122	4e-26	PREDICTED: poly(A) RNA polymerase GLD2 [Sus scrofa]	--	--	--	--	sp|Q91YI6|GLD2_MOUSE	120	5e-27	Poly(A) RNA polymerase GLD2 OS=Mus musculus GN=Papd4 PE=1 SV=1	SPAC821.04c	85.9	1e-16	COG5260	DNA polymerase sigma	K14079	6e-27	122	ssc:100512336	poly(A) RNA polymerase GLD2 [EC:2.7.7.19]	-	-	-
CL1030.Contig1	1037	gi|225708546|gb|ACO10119.1|	110	8e-23	Ribonuclease H2 subunit C [Osmerus mordax]	--	--	--	--	sp|Q9CQ18|RNH2C_MOUSE	69.7	1e-11	Ribonuclease H2 subunit C OS=Mus musculus GN=Rnaseh2c PE=1 SV=1	--	--	--	--	--	K10745	2e-23	110	spu:759989	ribonuclease H2 subunit C	-	-	-
CL1031.Contig1	1062	gi|326912615|ref|XP_003202644.1|	63.5	2e-08	PREDICTED: von Willebrand factor-like [Meleagris gallopavo]	--	--	--	--	sp|O42401|MATN3_CHICK	57.8	4e-08	Matrilin-3 OS=Gallus gallus GN=MATN3 PE=2 SV=1	--	--	--	--	--	K03900	5e-09	62.4	gga:419031	von Willebrand factor	-	-	-
CL1032.Contig1	1044	gi|211970692|emb|CAR98205.1|	221	4e-56	citrate synthase [Brissopsis lyrifera]	gi|89574096|gb|DQ403141.1|	73.8	1e-09	Balaenoptera physalus citrate synthase (CS) mRNA, partial cds	sp|Q16P20|CISY2_AEDAE	213	6e-55	Probable citrate synthase 2, mitochondrial OS=Aedes aegypti GN=AAEL011789 PE=3 SV=1	SPAC6C3.04	191	1e-48	COG0372	Citrate synthase	K01647	7e-56	218	isc:IscW_ISCW009586	citrate synthase [EC:2.3.3.1]	GO:0009060//aerobic respiration;GO:0005975//carbohydrate metabolic process	GO:0016747//transferase activity, transferring acyl groups other than amino-acyl groups;GO:0046912//transferase activity, transferring acyl groups, acyl groups converted into alkyl on transfer	-
CL1033.Contig1	1389	gi|291242935|ref|XP_002741349.1|	133	2e-29	PREDICTED: epididymal secretory protein E1-like isoform 1 [Saccoglossus kowalevskii]	--	--	--	--	sp|Q9VQ62|NPC2_DROME	118	3e-26	Protein NPC2 homolog OS=Drosophila melanogaster GN=Npc2a PE=1 SV=1	--	--	--	--	--	K13443	8e-29	128	tad:TRIADDRAFT_37155	Niemann-Pick C2 protein	-	-	-
CL1034.Contig1	2160	--	--	--	--	--	--	--	--	--	--	--	--	--	--	--	--	--	--	--	--	--	--	-	-	-
CL1035.Contig1	1066	gi|730094|sp|Q05000.1|MYS_PODCA	213	9e-54	RecName: Full=Myosin heavy chain >gi|9808|emb|CAA48795.1| myosin heavy chain [Podocoryna carnea]	--	--	--	--	sp|Q05000|MYS_PODCA	213	4e-55	Myosin heavy chain (Fragment) OS=Podocoryne carnea PE=2 SV=1	DR2133	63.5	6e-10	COG4372	Uncharacterized protein conserved in bacteria with the myosin-like domain	K10352	2e-44	180	dgr:Dgri_GH11564	myosin heavy chain	GO:0030239//myofibril assembly;GO:0032501//multicellular organismal process	GO:0017111//nucleoside-triphosphatase activity;GO:0005515//protein binding;GO:0000166//nucleotide binding	GO:0005859//muscle myosin complex;GO:0030017//sarcomere
CL1036.Contig1	1032	gi|221129394|ref|XP_002165696.1|	58.2	6e-07	PREDICTED: similar to osteopetrosis associated transmembrane protein 1, partial [Hydra magnipapillata]	--	--	--	--	--	--	--	--	--	--	--	--	--	--	--	--	--	--	-	-	-
CL1037.Contig1	1009	--	--	--	--	--	--	--	--	--	--	--	--	--	--	--	--	--	--	--	--	--	--	-	-	-
CL1038.Contig1	992	gi|72081196|ref|XP_796744.1|	208	4e-52	PREDICTED: similar to Probable D-tyrosyl-tRNA(Tyr) deacylase [Strongylocentrotus purpuratus] >gi|115951366|ref|XP_001185503.1| PREDICTED: similar to Probable D-tyrosyl-tRNA(Tyr) deacylase [Strongylocentrotus purpuratus]	gi|195444620|ref|XM_002069915.1|	69.9	2e-08	Drosophila willistoni GK11294 (Dwil\GK11294), mRNA	sp|Q9DD18|DTD1_MOUSE	194	2e-49	D-tyrosyl-tRNA(Tyr) deacylase 1 OS=Mus musculus GN=Dtd1 PE=1 SV=2	CAC2273	142	7e-34	COG1490	D-Tyr-tRNAtyr deacylase	K07560	2e-54	213	nve:NEMVE_v1g158998	D-tyrosyl-tRNA(Tyr) deacylase [EC:3.1.-.-]	GO:0009063//cellular amino acid catabolic process	GO:0016787//hydrolase activity	GO:0044424//intracellular part
CL1039.Contig1	1064	gi|333467384|gb|EAA06538.6|	368	1e-100	AGAP000043-PA [Anopheles gambiae str. PEST]	gi|328791055|ref|XM_624062.3|	111	6e-21	PREDICTED: Apis mellifera tousled-like kinase (tlk), mRNA	sp|Q08CW1|TLK2_XENTR	346	4e-95	Serine/threonine-protein kinase tousled-like 2 OS=Xenopus tropicalis GN=tlk2 PE=2 SV=1	ECU01g0630	92.8	9e-19	COG0515	Serine/threonine protein kinase	K08864	1e-100	367	isc:IscW_ISCW000436	tousled-like kinase [EC:2.7.11.1]	-	GO:0004672//protein kinase activity;GO:0000166//nucleotide binding	-
CL104.Contig1	777	--	--	--	--	--	--	--	--	--	--	--	--	--	--	--	--	--	--	--	--	--	--	-	-	-
CL1040.Contig1	1487	gi|313747428|ref|NP_001186389.1|	543	1e-153	copine-8 [Gallus gallus]	gi|308482401|ref|XM_003103356.1|	63.9	2e-06	Caenorhabditis remanei CRE-NRA-1 protein (Cre-nra-1) mRNA, complete cds	sp|Q86YQ8|CPNE8_HUMAN	535	1e-151	Copine-8 OS=Homo sapiens GN=CPNE8 PE=1 SV=2	--	--	--	--	--	K06491	6e-07	56.2	cin:100183448	neural cell adhesion molecule	-	-	-
CL1041.Contig1	1112	gi|72089047|ref|XP_787258.1|	105	5e-21	PREDICTED: similar to Ehf protein [Strongylocentrotus purpuratus] >gi|115949265|ref|XP_001188384.1| PREDICTED: similar to Ehf protein [Strongylocentrotus purpuratus]	--	--	--	--	sp|Q9JHC9|ELF2_MOUSE	100	6e-21	ETS-related transcription factor Elf-2 OS=Mus musculus GN=Elf2 PE=1 SV=1	--	--	--	--	--	K09428	1e-21	104	tca:655028	E74-like factor 1/2/4	GO:0006351//transcription, DNA-dependent	GO:0003677//DNA binding;GO:0001071	GO:0043231//intracellular membrane-bounded organelle
CL1042.Contig1	1455	gi|291233680|ref|XP_002736782.1|	476	1e-132	PREDICTED: LTS8 homolog [Saccoglossus kowalevskii]	gi|291233679|ref|XM_002736736.1|	95.6	5e-16	PREDICTED: Saccoglossus kowalevskii LTS8 homolog (LOC100376733), mRNA	sp|Q803V5|LST8_DANRE	468	2e-131	Target of rapamycin complex subunit lst8 OS=Danio rerio GN=mlst8 PE=2 SV=1	all0438_2	116	1e-25	COG2319	FOG: WD40 repeat	K08266	7e-140	497	nve:NEMVE_v1g141896	G protein beta subunit-like	-	-	-
CL1044.Contig1	1884	gi|224494949|sp|A7SDW5.1|EIF3L_NEMVE	714	0	RecName: Full=Eukaryotic translation initiation factor 3 subunit L; Short=eIF3l	gi|291233683|ref|XM_002736735.1|	85.7	6e-13	PREDICTED: Saccoglossus kowalevskii eukaryotic translation initiation factor 3 subunit 6 interacting protein-like (LOC100376581), mRNA	sp|A7SDW5|EIF3L_NEMVE	714	0	Eukaryotic translation initiation factor 3 subunit L OS=Nematostella vectensis GN=v1g169424 PE=3 SV=1	--	--	--	--	--	K15029	0	725	hmg:100212021	translation initiation factor 3 subunit L	GO:0006412//translation	GO:0008135//translation factor activity, nucleic acid binding	GO:0044452//nucleolar part;GO:0043234//protein complex
CL1045.Contig1	1157	--	--	--	--	--	--	--	--	--	--	--	--	--	--	--	--	--	--	--	--	--	--	-	-	-
CL1046.Contig1	1082	--	--	--	--	--	--	--	--	--	--	--	--	--	--	--	--	--	--	--	--	--	--	-	-	-
CL1047.Contig1	985	--	--	--	--	--	--	--	--	--	--	--	--	--	--	--	--	--	--	--	--	--	--	-	-	-
CL1048.Contig1	1114	--	--	--	--	--	--	--	--	--	--	--	--	--	--	--	--	--	--	--	--	--	--	-	-	-
CL1049.Contig1	1078	gi|221109683|ref|XP_002169587.1|	76.3	2e-17	PREDICTED: similar to Aof2 protein [Hydra magnipapillata]	--	--	--	--	--	--	--	--	--	--	--	--	--	K12307	2e-14	80.5	isc:IscW_ISCW021444	MFS transporter, ceroid-lipofuscinosis neuronal protein 7	-	-	-
CL105.Contig1	211	--	--	--	--	--	--	--	--	--	--	--	--	--	--	--	--	--	--	--	--	--	--	-	-	-
CL1050.Contig1	1473	gi|126338862|ref|XP_001379266.1|	127	2e-27	PREDICTED: copper chaperone for superoxide dismutase-like [Monodelphis domestica]	--	--	--	--	sp|O14618|CCS_HUMAN	122	2e-27	Copper chaperone for superoxide dismutase OS=Homo sapiens GN=CCS PE=1 SV=1	YMR038c	60.8	6e-09	COG2608	Copper chaperone	K04569	3e-28	127	mdo:100029545	copper chaperone for superoxide dismutase	GO:0006801//superoxide metabolic process;GO:0050790//regulation of catalytic activity;GO:0030001//metal ion transport	GO:0005507//copper ion binding	GO:0043231//intracellular membrane-bounded organelle;GO:0000267//cell fraction
CL1051.Contig1	1376	gi|221130367|ref|XP_002165878.1|	226	2e-57	PREDICTED: similar to chromodomain protein Y-like 2 [Hydra magnipapillata]	--	--	--	--	sp|Q8N8U2|CDYL2_HUMAN	130	5e-30	Chromodomain Y-like protein 2 OS=Homo sapiens GN=CDYL2 PE=2 SV=2	CC0397	96.3	1e-19	COG1024	Enoyl-CoA hydratase/carnithine racemase	K13239	8e-30	132	bfo:BRAFLDRAFT_57395	peroxisomal 3,2-trans-enoyl-CoA isomerase [EC:5.3.3.8]	-	-	-
CL1052.Contig1	1542	gi|221117436|ref|XP_002163966.1|	314	7e-84	PREDICTED: hypothetical protein [Hydra magnipapillata]	--	--	--	--	--	--	--	--	--	--	--	--	--	--	--	--	--	--	-	-	-
CL1053.Contig1	1371	gi|224044532|ref|XP_002194504.1|	147	9e-34	PREDICTED: jumonji domain containing 4 [Taeniopygia guttata]	gi|268572386|ref|XM_002641262.1|	63.9	2e-06	Caenorhabditis briggsae Hypothetical protein CBG24608 (CBG24608) mRNA, complete cds	sp|Q5ZHV5|JMJD4_CHICK	145	2e-34	JmjC domain-containing protein 4 OS=Gallus gallus GN=JMJD4 PE=2 SV=1	--	--	--	--	--	K13171	1e-07	58.5	nvi:100117836	serine/arginine repetitive matrix protein 1	-	-	-
CL1054.Contig1	1313	gi|291235828|ref|XP_002737849.1|	79	5e-13	PREDICTED: retinal degeneration 3-like [Saccoglossus kowalevskii]	--	--	--	--	sp|Q7Z3Z2|RD3_HUMAN	69.3	2e-11	Protein RD3 OS=Homo sapiens GN=RD3 PE=2 SV=1	--	--	--	--	--	--	--	--	--	--	-	-	-
CL1055.Contig1	1069	gi|225718806|gb|ACO15249.1|	57.8	9e-07	Inositol monophosphatase 3 [Caligus clemensi]	--	--	--	--	--	--	--	--	--	--	--	--	--	--	--	--	--	--	-	GO:0016787//hydrolase activity	-
CL1056.Contig1	1222	gi|221121828|ref|XP_002167634.1|	76.3	3e-12	PREDICTED: similar to casein kinase 1, delta, partial [Hydra magnipapillata]	--	--	--	--	--	--	--	--	--	--	--	--	--	--	--	--	--	--	-	-	-
CL1057.Contig1	1173	gi|221108713|ref|XP_002163222.1|	394	1e-108	PREDICTED: similar to Exosome complex exonuclease RRP4 [Hydra magnipapillata]	gi|291223948|ref|XM_002731919.1|	69.9	2e-08	PREDICTED: Saccoglossus kowalevskii exosome component 2-like (LOC100378507), mRNA	sp|Q2KID0|EXOS2_BOVIN	374	2e-103	Exosome complex component RRP4 OS=Bos taurus GN=EXOSC2 PE=2 SV=1	SPAC2F7.14c	233	4e-61	COG1097	RNA-binding protein Rrp4 and related proteins (contain S1 domain and KH domain)	K03679	9e-109	394	hmg:100197754	exosome complex component RRP4	-	-	-
CL1058.Contig1	2215	gi|221130178|ref|XP_002163977.1|	265	5e-69	PREDICTED: similar to adenylate kinase 1 [Hydra magnipapillata]	--	--	--	--	sp|Q9R0Y5|KAD1_MOUSE	232	3e-60	Adenylate kinase isoenzyme 1 OS=Mus musculus GN=Ak1 PE=1 SV=1	YKL024c	174	6e-43	COG0563	Adenylate kinase and related kinases	K00939	8e-70	265	hmg:100210490	adenylate kinase [EC:2.7.4.3]	GO:0022402//cell cycle process;GO:0006796//phosphate metabolic process;GO:0009205	GO:0016776//phosphotransferase activity, phosphate group as acceptor;GO:0016301//kinase activity;GO:0032559//adenyl ribonucleotide binding	GO:0043231//intracellular membrane-bounded organelle;GO:0042995//cell projection;GO:0044444//cytoplasmic part;GO:0016020//membrane
CL1059.Contig1	1793	gi|258679445|ref|NP_081448.2|	313	2e-83	riboflavin transporter 2 isoform 1 precursor [Mus musculus] >gi|258679447|ref|NP_001158291.1| riboflavin transporter 2 isoform 1 precursor [Mus musculus] >gi|308153564|sp|Q9D6X5.3|RFT2_MOUSE RecName: Full=Riboflavin transporter 2; Short=RFT2 >gi|123232130|emb|CAM17705.1| novel protein [Mus musculus] >gi|148673998|gb|EDL05945.1| RIKEN cDNA 2310046K01 [Mus musculus]	--	--	--	--	sp|Q9D6X5|RFT2_MOUSE	313	8e-85	Riboflavin transporter 2 OS=Mus musculus GN=Rft2 PE=2 SV=3	--	--	--	--	--	K14620	3e-95	349	nve:NEMVE_v1g118980	riboflavin transporter 2	GO:0051180//vitamin transport;GO:0009408//response to heat	GO:0051183//vitamin transporter activity;GO:0005488//binding	GO:0016021//integral to membrane
CL106.Contig1	421	--	--	--	--	--	--	--	--	--	--	--	--	--	--	--	--	--	--	--	--	--	--	-	-	-
CL1060.Contig1	1654	gi|291222478|ref|XP_002731243.1|	295	4e-78	PREDICTED: cytochrome b5 reductase 3-like [Saccoglossus kowalevskii]	--	--	--	--	sp|B1AS42|NB5R5_MOUSE	231	3e-60	NADH-cytochrome b5 reductase-like OS=Mus musculus GN=Cyb5rl PE=2 SV=1	SPCC970.03	144	3e-34	COG0543	2-polyprenylphenol hydroxylase and related flavodoxin oxidoreductases	K00326	7e-76	285	tad:TRIADDRAFT_15859	cytochrome-b5 reductase [EC:1.6.2.2]	-	-	-
CL1061.Contig1	837	gi|225708042|gb|ACO09867.1|	159	1e-37	Glutaredoxin-related protein 5 [Osmerus mordax]	--	--	--	--	sp|Q6PBM1|GLRX5_DANRE	155	8e-38	Glutaredoxin-related protein 5, mitochondrial OS=Danio rerio GN=glrx5 PE=2 SV=1	SPAPB2B4.02	115	9e-26	COG0278	Glutaredoxin-related protein	K07390	1e-37	157	hmg:100204221	monothiol glutaredoxin	GO:0031163;GO:0019725//cellular homeostasis;GO:0048534	GO:0043169//cation binding;GO:0015036//disulfide oxidoreductase activity;GO:0051536//iron-sulfur cluster binding	GO:0043231//intracellular membrane-bounded organelle
CL1062.Contig1	752	gi|344240018|gb|EGV96121.1|	207	3e-52	Histone H4 [Cricetulus griseus]	gi|1885323|emb|X91514.1|	147	7e-32	M.ruginodis mRNA for histone H4	sp|Q6LAF1|H4_DENKL	206	5e-53	Histone H4 OS=Dendronephthya klunzingeri GN=H4DEKL PE=3 SV=3	SPBC1105.12	195	6e-50	COG2036	Histones H3 and H4	K11254	8e-53	207	mcc:701574	histone H4	GO:0034728	GO:0003676//nucleic acid binding	GO:0000785//chromatin;GO:0043231//intracellular membrane-bounded organelle
CL1065.Contig1	800	gi|201023309|ref|NP_001128398.1|	249	7e-65	phosphatase and tensin homolog [Nasonia vitripennis]	gi|291404373|ref|XM_002718493.1|	87.7	6e-14	PREDICTED: Oryctolagus cuniculus phosphatase and tensin homolog (LOC100358716), mRNA	sp|O08586|PTEN_MOUSE	244	1e-64	Phosphatidylinositol-3,4,5-trisphosphate 3-phosphatase and dual-specificity protein phosphatase PTEN OS=Mus musculus GN=Pten PE=1 SV=1	SPBC609.02	99.4	6e-21	COG2453	Predicted protein-tyrosine phosphatase	K01110	2e-71	269	nve:NEMVE_v1g131389	phosphatidylinositol-3,4,5-trisphosphate 3-phosphatase [EC:3.1.3.67]	GO:0006020//inositol metabolic process;GO:0001932//regulation of protein amino acid phosphorylation;GO:0016055//Wnt receptor signaling pathway;GO:0048167//regulation of synaptic plasticity;GO:0003006//reproductive developmental process;GO:0007169//transmembrane receptor protein tyrosine kinase signaling pathway;GO:0031175//neuron projection development;GO:0014706//striated muscle tissue developme…	GO:0046872//metal ion binding;GO:0034593;GO:0019904//protein domain specific binding;GO:0034594//phosphatidylinositol trisphosphate phosphatase activity;GO:0004721//phosphoprotein phosphatase activity;GO:0070851	GO:0043231//intracellular membrane-bounded organelle;GO:0030425//dendrite;GO:0044444//cytoplasmic part;GO:0005624//membrane fraction;GO:0016020//membrane
CL1066.Contig1	1441	--	--	--	--	--	--	--	--	--	--	--	--	--	--	--	--	--	--	--	--	--	--	-	-	-
CL1067.Contig1	2159	gi|333469097|gb|EGK97179.1|	63.2	5e-08	AGAP004453-PC [Anopheles gambiae str. PEST]	--	--	--	--	sp|Q8IS44|DRD2L_DROME	62.4	4e-09	Dopamine D2-like receptor OS=Drosophila melanogaster GN=D2R PE=2 SV=1	--	--	--	--	--	K14049	1e-08	62.4	dme:Dmel_CG33517	dopamine D2-like receptor	GO:0023052	GO:0004930//G-protein coupled receptor activity	GO:0044464//cell part
CL1068.Contig1	1318	gi|323116242|gb|ADX30619.1|	184	8e-45	tubulin polymerization promoting protein [Suberites domuncula]	gi|221103347|ref|XM_002154459.1|	71.9	6e-09	PREDICTED: Hydra magnipapillata similar to predicted protein (LOC100206296), partial mRNA	sp|Q3T077|TPPP2_BOVIN	150	6e-36	Tubulin polymerization-promoting protein family member 2 OS=Bos taurus GN=TPPP2 PE=2 SV=1	--	--	--	--	--	--	--	--	--	--	-	-	-
CL1069.Contig1	747	gi|221135672|ref|XP_002155559.1|	231	2e-59	PREDICTED: similar to ribosomal protein L26 [Hydra magnipapillata]	gi|221135671|ref|XM_002155523.1|	71.9	3e-09	PREDICTED: Hydra magnipapillata similar to ribosomal protein L26 (LOC100197790), mRNA	sp|P61255|RL26_MOUSE	204	2e-52	60S ribosomal protein L26 OS=Mus musculus GN=Rpl26 PE=2 SV=1	SPBC29B5.03c	148	1e-35	COG0198	Ribosomal protein L24	K02898	7e-61	233	nve:NEMVE_v1g236320	large subunit ribosomal protein L26e	GO:0010467//gene expression	GO:0005198//structural molecule activity	-
CL107.Contig1	737	gi|291225312|ref|XP_002732644.1|	55.5	2e-06	PREDICTED: Tctex1 domain containing 1-like [Saccoglossus kowalevskii]	--	--	--	--	sp|Q3B8D7|TC1DA_XENLA	50.4	4e-06	Tctex1 domain-containing protein 1-A OS=Xenopus laevis GN=tctex1d1-a PE=2 SV=1	--	--	--	--	--	--	--	--	--	--	-	-	-
CL1070.Contig1	998	--	--	--	--	--	--	--	--	--	--	--	--	--	--	--	--	--	--	--	--	--	--	-	-	-
CL1071.Contig1	1735	gi|291235828|ref|XP_002737849.1|	79	7e-13	PREDICTED: retinal degeneration 3-like [Saccoglossus kowalevskii]	--	--	--	--	sp|Q7Z3Z2|RD3_HUMAN	69.3	2e-11	Protein RD3 OS=Homo sapiens GN=RD3 PE=2 SV=1	--	--	--	--	--	--	--	--	--	--	-	-	-
CL1072.Contig1	2006	gi|291222295|ref|XP_002731155.1|	187	1e-45	PREDICTED: melatonin receptor 1A-like [Saccoglossus kowalevskii]	--	--	--	--	sp|Q90X46|GP161_DANRE	111	7e-24	G-protein coupled receptor 161 OS=Danio rerio GN=gpr161 PE=2 SV=2	--	--	--	--	--	K04286	3e-27	124	nve:NEMVE_v1g209463	melatonin receptor 1B	-	-	-
CL1073.Contig1	2364	gi|90112028|gb|AAI14274.1|	346	3e-93	Zgc:152683 protein [Danio rerio]	gi|195436343|ref|XM_002066092.1|	77.8	2e-10	Drosophila willistoni GK22100 (Dwil\GK22100), mRNA	sp|Q5FWL7|ZDH15_XENLA	329	2e-89	Palmitoyltransferase ZDHHC15 OS=Xenopus laevis GN=zdhhc15 PE=2 SV=1	SPBC2F12.15c	145	4e-34	COG5273	Uncharacterized protein containing DHHC-type Zn finger	K05766	3e-17	91.3	spu:575378	slingshot	GO:0051234//establishment of localization;GO:0009987//cellular process;GO:0008152//metabolic process	GO:0046872//metal ion binding	-
CL1074.Contig1	1630	gi|82082615|sp|Q5ZLM8.1|F133_CHICK	158	8e-37	RecName: Full=Protein FAM133	gi|268572386|ref|XM_002641262.1|	63.9	2e-06	Caenorhabditis briggsae Hypothetical protein CBG24608 (CBG24608) mRNA, complete cds	sp|Q5ZLM8|F133_CHICK	158	4e-38	Protein FAM133 OS=Gallus gallus GN=FAM133 PE=2 SV=1	SPAC140.02	52	3e-06	COG0724	RNA-binding proteins (RRM domain)	K13171	1e-09	65.1	nvi:100117836	serine/arginine repetitive matrix protein 1	-	-	-
CL1075.Contig1	2088	gi|224080879|ref|XP_002194207.1|	421	1e-116	PREDICTED: ash2-like [Taeniopygia guttata]	gi|221129769|ref|XM_002163447.1|	73.8	2e-09	PREDICTED: Hydra magnipapillata similar to ash2 (absent, small, or homeotic)-like (LOC100207807), mRNA	sp|Q9UBL3|ASH2L_HUMAN	419	2e-116	Set1/Ash2 histone methyltransferase complex subunit ASH2 OS=Homo sapiens GN=ASH2L PE=1 SV=1	--	--	--	--	--	K14964	8e-117	421	tgu:100222164	Set1/Ash2 histone methyltransferase complex subunit ASH2	-	-	-
CL1076.Contig1	2543	gi|221103923|ref|XP_002156569.1|	171	1e-53	PREDICTED: similar to Protein-kinase, interferon-inducible double stranded RNA dependent inhibitor, repressor of (P58 repressor) [Hydra magnipapillata]	--	--	--	--	sp|O43422|P52K_HUMAN	73.9	2e-12	52 kDa repressor of the inhibitor of the protein kinase OS=Homo sapiens GN=PRKRIR PE=2 SV=2	--	--	--	--	--	--	--	--	--	--	-	-	-
CL1077.Contig1	1872	gi|156391992|ref|XP_001635833.1|	56.6	4e-06	predicted protein [Nematostella vectensis] >gi|156222931|gb|EDO43770.1| predicted protein [Nematostella vectensis]	--	--	--	--	--	--	--	--	--	--	--	--	--	--	--	--	--	--	-	-	-
CL1078.Contig1	1592	gi|221130068|ref|XP_002156754.1|	465	1e-129	PREDICTED: similar to GL10236 [Hydra magnipapillata]	gi|328790671|ref|XM_396131.4|	61.9	7e-06	PREDICTED: Apis mellifera glutamate oxaloacetate transaminase 2, transcript variant 1 (Got2), mRNA	sp|P00504|AATC_CHICK	436	9e-122	Aspartate aminotransferase, cytoplasmic OS=Gallus gallus GN=GOT1 PE=1 SV=3	SPBC725.01	365	2e-100	COG1448	Aspartate/tyrosine/aromatic aminotransferase	K14454	3e-131	469	nve:NEMVE_v1g246662	aspartate aminotransferase, cytoplasmic [EC:2.6.1.1]	-	-	-
CL1079.Contig1	2318	gi|158300600|ref|XP_320478.4|	649	0	AGAP012048-PA [Anopheles gambiae str. PEST] >gi|157013238|gb|EAA00454.5| AGAP012048-PA [Anopheles gambiae str. PEST]	gi|290784561|emb|FN677804.1|	81.8	1e-11	Psammechinus miliaris mRNA for citrate synthase (cs gene)	sp|Q16P20|CISY2_AEDAE	645	0	Probable citrate synthase 2, mitochondrial OS=Aedes aegypti GN=AAEL011789 PE=3 SV=1	YNR001c	584	2e-166	COG0372	Citrate synthase	K01647	0	672	hmg:100210073	citrate synthase [EC:2.3.3.1]	GO:0009060//aerobic respiration;GO:0005975//carbohydrate metabolic process	GO:0046912//transferase activity, transferring acyl groups, acyl groups converted into alkyl on transfer	-
CL108.Contig1	1780	gi|126329384|ref|XP_001372218.1|	538	1e-151	PREDICTED: 2-oxoisovalerate dehydrogenase subunit alpha, mitochondrial-like [Monodelphis domestica]	gi|171846549|gb|BC161819.1|	81.8	9e-12	Rattus norvegicus branched chain ketoacid dehydrogenase E1, alpha polypeptide, mRNA (cDNA clone MGC:187269 IMAGE:9099948), complete cds	sp|P11960|ODBA_RAT	533	4e-151	2-oxoisovalerate dehydrogenase subunit alpha, mitochondrial (Fragment) OS=Rattus norvegicus GN=Bckdha PE=1 SV=1	TVN0102	237	6e-62	COG1071	Pyruvate/2-oxoglutarate dehydrogenase complex, dehydrogenase (E1) component, eukaryotic type, alpha subunit	K00166	2e-160	566	hmg:100209249	2-oxoisovalerate dehydrogenase E1 component, alpha subunit [EC:1.2.4.4]	-	-	-
CL1080.Contig1	386	--	--	--	--	--	--	--	--	--	--	--	--	--	--	--	--	--	--	--	--	--	--	-	-	-
CL1081.Contig1	2345	gi|90112028|gb|AAI14274.1|	346	3e-93	Zgc:152683 protein [Danio rerio]	gi|195436343|ref|XM_002066092.1|	77.8	2e-10	Drosophila willistoni GK22100 (Dwil\GK22100), mRNA	sp|Q5FWL7|ZDH15_XENLA	329	2e-89	Palmitoyltransferase ZDHHC15 OS=Xenopus laevis GN=zdhhc15 PE=2 SV=1	SPBC2F12.15c	145	4e-34	COG5273	Uncharacterized protein containing DHHC-type Zn finger	K05766	3e-17	91.3	spu:575378	slingshot	GO:0051234//establishment of localization;GO:0009987//cellular process;GO:0008152//metabolic process	GO:0046872//metal ion binding	-
CL1082.Contig1	2095	gi|316995509|gb|ADU79240.1|	179	4e-43	JUN [Hydra magnipapillata]	--	--	--	--	sp|P52909|JUND_RAT	110	1e-23	Transcription factor jun-D OS=Rattus norvegicus GN=Jund PE=2 SV=1	--	--	--	--	--	K04448	6e-45	182	hmg:100204820	transcription factor AP-1	GO:0009314//response to radiation;GO:0009725//response to hormone stimulus;GO:0048511//rhythmic process;GO:0045597//positive regulation of cell differentiation;GO:0002237//response to molecule of bacterial origin;GO:0001649//osteoblast differentiation;GO:0006351//transcription, DNA-dependent;GO:0009605//response to external stimulus	GO:0001071;GO:0005102//receptor binding;GO:0046983//protein dimerization activity;GO:0043566//structure-specific DNA binding	GO:0032991;GO:0043231//intracellular membrane-bounded organelle
CL1083.Contig1	3734	gi|194474050|ref|NP_001124003.1|	467	1e-129	disintegrin and metalloproteinase domain-containing protein 10 [Sus scrofa] >gi|190610714|gb|ACE80208.1| disintegrin and metallopeptidase domain 10 [Sus scrofa]	--	--	--	--	sp|O14672|ADA10_HUMAN	461	4e-129	Disintegrin and metalloproteinase domain-containing protein 10 OS=Homo sapiens GN=ADAM10 PE=1 SV=1	--	--	--	--	--	K06704	0	690	hmg:100208233	disintegrin and metalloproteinase domain-containing protein 10 [EC:3.4.24.81]	-	-	-
CL1084.Contig1	2469	gi|317419517|emb|CBN81554.1|	633	1e-179	'Ornithine aminotransferase, mitochondrial ' [Dicentrarchus labrax]	gi|221090270|ref|XM_002157468.1|	75.8	7e-10	PREDICTED: Hydra magnipapillata similar to SJCHGC01945 protein (LOC100209902), partial mRNA	sp|Q3ZCF5|OAT_BOVIN	619	1e-176	Ornithine aminotransferase, mitochondrial OS=Bos taurus GN=OAT PE=2 SV=1	SPBC21C3.08c	443	6e-124	COG4992	Ornithine/acetylornithine aminotransferase	K00819	1e-177	624	xla:379754	ornithine--oxo-acid transaminase [EC:2.6.1.13]	-	-	-
CL1085.Contig1	297	--	--	--	--	--	--	--	--	--	--	--	--	--	--	--	--	--	--	--	--	--	--	-	-	-
CL1086.Contig1	2982	gi|221107027|ref|XP_002164252.1|	209	6e-52	PREDICTED: similar to KIAA0868 protein [Hydra magnipapillata]	--	--	--	--	sp|Q0V8T4|CTP5C_RAT	158	6e-38	Contactin-associated protein like 5-3 OS=Rattus norvegicus GN=Cntnap5c PE=2 SV=1	--	--	--	--	--	K07380	9e-53	209	hmg:100209747	contactin associated protein-like 2	-	-	-
CL1087.Contig1	3162	gi|148231760|ref|NP_001088706.1|	100	6e-19	REC8 homolog [Xenopus laevis] >gi|56269132|gb|AAH87346.1| LOC495970 protein [Xenopus laevis]	--	--	--	--	sp|Q6AYJ4|REC8_RAT	84	2e-15	Meiotic recombination protein REC8 homolog OS=Rattus norvegicus GN=Rec8 PE=1 SV=1	--	--	--	--	--	K13054	9e-20	100	xla:495970	meiotic recombination protein REC8, animal type	GO:0007049//cell cycle	-	GO:0044427//chromosomal part;GO:0044428//nuclear part
CL1088.Contig1	2664	gi|221129141|ref|XP_002160622.1|	346	3e-93	PREDICTED: similar to nucleoside phosphorylase [Hydra magnipapillata]	--	--	--	--	sp|P00491|PNPH_HUMAN	290	9e-78	Purine nucleoside phosphorylase OS=Homo sapiens GN=PNP PE=1 SV=2	CAC2064	248	5e-65	COG0005	Purine nucleoside phosphorylase	K03783	4e-94	346	hmg:100213993	purine-nucleoside phosphorylase [EC:2.4.2.1]	GO:0009435//NAD biosynthetic process;GO:0042221//response to chemical stimulus;GO:0050663//cytokine secretion;GO:0046102;GO:0046495//nicotinamide riboside metabolic process;GO:0045582//positive regulation of T cell differentiation;GO:0042098//T cell proliferation	GO:0043168;GO:0002054;GO:0016763//transferase activity, transferring pentosyl groups	GO:0044424//intracellular part
CL1089.Contig1	2633	gi|221129141|ref|XP_002160622.1|	346	3e-93	PREDICTED: similar to nucleoside phosphorylase [Hydra magnipapillata]	--	--	--	--	sp|P00491|PNPH_HUMAN	290	8e-78	Purine nucleoside phosphorylase OS=Homo sapiens GN=PNP PE=1 SV=2	CAC2064	248	5e-65	COG0005	Purine nucleoside phosphorylase	K03783	4e-94	346	hmg:100213993	purine-nucleoside phosphorylase [EC:2.4.2.1]	GO:0009435//NAD biosynthetic process;GO:0042221//response to chemical stimulus;GO:0050663//cytokine secretion;GO:0046102;GO:0046495//nicotinamide riboside metabolic process;GO:0045582//positive regulation of T cell differentiation;GO:0042098//T cell proliferation	GO:0043168;GO:0002054;GO:0016763//transferase activity, transferring pentosyl groups	GO:0044424//intracellular part
CL109.Contig1	1478	gi|221131104|ref|XP_002160599.1|	389	1e-106	PREDICTED: similar to amine oxidase (flavin containing) domain 2 [Hydra magnipapillata]	gi|221131103|ref|XM_002160563.1|	97.6	1e-16	PREDICTED: Hydra magnipapillata similar to amine oxidase (flavin containing) domain 2 (LOC100202389), mRNA	sp|Q6ZQ88|KDM1A_MOUSE	335	2e-91	Lysine-specific histone demethylase 1A OS=Mus musculus GN=Kdm1a PE=1 SV=2	PA0421	66.6	1e-10	COG1231	Monoamine oxidase	K11450	2e-107	389	hmg:100202389	lysine-specific histone demethylase 1 [EC:1.-.-.-]	GO:0000122//negative regulation of transcription from RNA polymerase II promoter;GO:0070076//histone lysine demethylation;GO:0043392//negative regulation of DNA binding;GO:0032501//multicellular organismal process	GO:0032453//histone demethylase activity (H3-K4 specific);GO:0030554//adenyl nucleotide binding;GO:0003713//transcription coactivator activity;GO:0043565//sequence-specific DNA binding;GO:0035258//steroid hormone receptor binding	GO:0043231//intracellular membrane-bounded organelle
CL1090.Contig1	2405	gi|327269068|ref|XP_003219317.1|	343	2e-92	PREDICTED: probable palmitoyltransferase ZDHHC20-like [Anolis carolinensis]	gi|195436343|ref|XM_002066092.1|	77.8	2e-10	Drosophila willistoni GK22100 (Dwil\GK22100), mRNA	sp|Q2TGJ4|ZDH15_RAT	328	3e-89	Palmitoyltransferase ZDHHC15 OS=Rattus norvegicus GN=Zdhhc15 PE=2 SV=1	SPBC2F12.15c	138	4e-32	COG5273	Uncharacterized protein containing DHHC-type Zn finger	K05766	3e-17	91.3	spu:575378	slingshot	GO:0051234//establishment of localization;GO:0009987//cellular process;GO:0008152//metabolic process	GO:0046872//metal ion binding;GO:0016740//transferase activity	-
CL1091.Contig1	2541	gi|221103923|ref|XP_002156569.1|	171	1e-53	PREDICTED: similar to Protein-kinase, interferon-inducible double stranded RNA dependent inhibitor, repressor of (P58 repressor) [Hydra magnipapillata]	--	--	--	--	sp|O43422|P52K_HUMAN	73.9	2e-12	52 kDa repressor of the inhibitor of the protein kinase OS=Homo sapiens GN=PRKRIR PE=2 SV=2	--	--	--	--	--	--	--	--	--	--	-	-	-
CL1092.Contig1	2424	gi|327269068|ref|XP_003219317.1|	343	2e-92	PREDICTED: probable palmitoyltransferase ZDHHC20-like [Anolis carolinensis]	gi|195436343|ref|XM_002066092.1|	77.8	2e-10	Drosophila willistoni GK22100 (Dwil\GK22100), mRNA	sp|Q2TGJ4|ZDH15_RAT	328	3e-89	Palmitoyltransferase ZDHHC15 OS=Rattus norvegicus GN=Zdhhc15 PE=2 SV=1	SPBC2F12.15c	138	4e-32	COG5273	Uncharacterized protein containing DHHC-type Zn finger	K05766	3e-17	91.3	spu:575378	slingshot	GO:0051234//establishment of localization;GO:0009987//cellular process;GO:0008152//metabolic process	GO:0046872//metal ion binding;GO:0016740//transferase activity	-
CL1093.Contig1	1919	gi|327278388|ref|XP_003223944.1|	364	9e-99	PREDICTED: 3-methyl-2-oxobutanoate dehydrogenase [lipoamide] kinase-like [Anolis carolinensis]	--	--	--	--	sp|O14874|BCKD_HUMAN	358	3e-98	[3-methyl-2-oxobutanoate dehydrogenase [lipoamide]] kinase, mitochondrial OS=Homo sapiens GN=BCKDK PE=1 SV=2	YIL042c	144	5e-34	COG0642	Signal transduction histidine kinase	K00905	1e-133	477	hmg:100214984	[3-methyl-2-oxobutanoate dehydrogenase (acetyl-transferring)] kinase [EC:2.7.11.4]	GO:0006796//phosphate metabolic process;GO:0009063//cellular amino acid catabolic process	GO:0004672//protein kinase activity;GO:0032559//adenyl ribonucleotide binding	GO:0045240;GO:0005739//mitochondrion
CL1094.Contig1	1939	gi|50539808|ref|NP_001002374.1|	768	0	methylmalonate-semialdehyde dehydrogenase [acylating], mitochondrial [Danio rerio] >gi|49904357|gb|AAH75883.1| Zgc:92082 [Danio rerio]	gi|148224888|ref|NM_001096420.1|	117	2e-22	Xenopus laevis aldehyde dehydrogenase 6 family, member A1 (aldh6a1), nuclear gene encoding mitochondrial protein, mRNA	sp|Q02253|MMSA_RAT	764	0	Methylmalonate-semialdehyde dehydrogenase [acylating], mitochondrial OS=Rattus norvegicus GN=Aldh6a1 PE=1 SV=1	PA0747	537	3e-152	COG1012	NAD-dependent aldehyde dehydrogenases	K00140	0	768	dre:436647	methylmalonate-semialdehyde dehydrogenase [EC:1.2.1.27]	GO:0006573//valine metabolic process;GO:0009063//cellular amino acid catabolic process;GO:0006208//pyrimidine base catabolic process;GO:0045444//fat cell differentiation	GO:0016788//hydrolase activity, acting on ester bonds;GO:0016620//oxidoreductase activity, acting on the aldehyde or oxo group of donors, NAD or NADP as acceptor;GO:0005504//fatty acid binding	GO:0043231//intracellular membrane-bounded organelle
CL1095.Contig1	1961	gi|209731410|gb|ACI66574.1|	303	2e-80	unc-50 homolog [Salmo salar]	--	--	--	--	sp|Q7ZUU1|UNC50_DANRE	301	4e-81	Protein unc-50 homolog OS=Danio rerio GN=unc50 PE=2 SV=1	--	--	--	--	--	--	--	--	--	--	GO:0006810//transport	-	GO:0012505//endomembrane system;GO:0031090//organelle membrane;GO:0043231//intracellular membrane-bounded organelle;GO:0044446
CL1096.Contig1	1286	gi|320165182|gb|EFW42081.1|	297	6e-79	short-chain dehydrogenase [Capsaspora owczarzaki ATCC 30864]	--	--	--	--	sp|Q9GKX2|DHRS4_RABIT	283	4e-76	Dehydrogenase/reductase SDR family member 4 (Fragment) OS=Oryctolagus cuniculus GN=DHRS4 PE=1 SV=1	FN0494	163	5e-40	COG1028	Dehydrogenases with different specificities (related to short-chain alcohol dehydrogenases)	K11147	1e-82	307	bfo:BRAFLDRAFT_241140	dehydrogenase/reductase SDR family member 4 [EC:1.1.-.-]	GO:0008152//metabolic process	GO:0016491//oxidoreductase activity	GO:0043231//intracellular membrane-bounded organelle;GO:0044444//cytoplasmic part
CL1097.Contig1	2111	gi|212288168|sp|A7SAZ1.1|U669_NEMVE	137	2e-30	RecName: Full=UPF0669 protein v1g209471; Flags: Precursor	--	--	--	--	sp|A7SAZ1|U669_NEMVE	137	7e-32	UPF0669 protein v1g209471 OS=Nematostella vectensis GN=v1g209471 PE=3 SV=1	--	--	--	--	--	K10848	6e-17	90.1	nvi:100115669	DNA excision repair protein ERCC-4 [EC:3.1.-.-]	-	-	-
CL1098.Contig1	1803	gi|50539780|ref|NP_001002360.1|	303	2e-80	solute carrier family 25 member 40 [Danio rerio] >gi|82200314|sp|Q6DHC3.1|S2540_DANRE RecName: Full=Solute carrier family 25 member 40 >gi|49902838|gb|AAH76052.1| Zgc:92520 [Danio rerio]	--	--	--	--	sp|Q6DHC3|S2540_DANRE	303	1e-81	Solute carrier family 25 member 40 OS=Danio rerio GN=slc25a40 PE=2 SV=1	--	--	--	--	--	K15119	9e-95	348	nve:NEMVE_v1g236734	solute carrier family 25, member 39/40	GO:0006779//porphyrin biosynthetic process;GO:0006810//transport	-	GO:0043231//intracellular membrane-bounded organelle;GO:0016020//membrane
CL1099.Contig1	1889	gi|220678406|emb|CAX14554.1|	389	1e-106	novel protein similar to H.sapiens PRKX, protein kinase, X-linked (PRKX) [Danio rerio]	--	--	--	--	sp|P51817|PRKX_HUMAN	387	5e-107	Serine/threonine-protein kinase PRKX OS=Homo sapiens GN=PRKX PE=2 SV=1	YBL105c_2	206	1e-52	COG0515	Serine/threonine protein kinase	K04345	5e-110	399	nve:NEMVE_v1g230515	protein kinase A [EC:2.7.11.11]	-	-	-
CL11.Contig1	3557	gi|198416931|ref|XP_002124840.1|	285	1e-74	PREDICTED: similar to Y26D4A.9, partial [Ciona intestinalis]	gi|66792984|gb|AC155329.7|	81.8	2e-11	Mus musculus 6 BAC RP24-183K24 (Roswell Park Cancer Institute (C57BL/6J Male) Mouse BAC Library) complete sequence	--	--	--	--	--	--	--	--	--	--	--	--	--	--	-	-	-
CL110.Contig1	869	gi|326676999|ref|XP_002665714.2|	160	7e-38	PREDICTED: ubiquitin carboxyl-terminal hydrolase 24 [Danio rerio]	--	--	--	--	sp|Q9UPU5|UBP24_HUMAN	152	7e-37	Ubiquitin carboxyl-terminal hydrolase 24 OS=Homo sapiens GN=USP24 PE=1 SV=3	--	--	--	--	--	K11840	2e-46	186	nve:NEMVE_v1g163339	ubiquitin carboxyl-terminal hydrolase 9/24 [EC:3.1.2.15]	-	GO:0016787//hydrolase activity	-
CL1100.Contig1	1863	gi|221127070|ref|XP_002161300.1|	634	1e-180	PREDICTED: similar to calreticulin [Hydra magnipapillata]	gi|44964513|gb|AY389897.1|	155	7e-34	Latimeria chalumnae calreticulin mRNA, partial cds	sp|P14211|CALR_MOUSE	565	9e-161	Calreticulin OS=Mus musculus GN=Calr PE=1 SV=1	aq_2032	60.5	1e-08	COG0532	Translation initiation factor 2 (IF-2; GTPase)	K08057	0	634	hmg:100203010	calreticulin	-	-	-
CL1101.Contig1	1875	gi|291237848|ref|XP_002738841.1|	766	0	PREDICTED: catalase, partial [Saccoglossus kowalevskii]	gi|326486232|gb|HM147935.1|	141	1e-29	Crassostrea hongkongensis catalase (Cat-2) mRNA, complete cds	sp|O62839|CATA_PIG	705	0	Catalase OS=Sus scrofa GN=CAT PE=1 SV=4	BS_katA	535	1e-151	COG0753	Catalase	K03781	0	755	phu:Phum_PHUM336860	catalase [EC:1.11.1.6]	GO:0042743//hydrogen peroxide metabolic process;GO:0006950//response to stress	GO:0005506//iron ion binding;GO:0004601//peroxidase activity	-
CL1102.Contig1	1899	gi|198420731|ref|XP_002121427.1|	650	0	PREDICTED: similar to copine VIII [Ciona intestinalis]	gi|308482401|ref|XM_003103356.1|	63.9	2e-06	Caenorhabditis remanei CRE-NRA-1 protein (Cre-nra-1) mRNA, complete cds	sp|Q86YQ8|CPNE8_HUMAN	638	0	Copine-8 OS=Homo sapiens GN=CPNE8 PE=1 SV=2	--	--	--	--	--	K06491	3e-07	57.8	cin:100183448	neural cell adhesion molecule	-	-	-
CL1103.Contig1	1457	gi|57525996|ref|NP_001003525.1|	105	7e-21	bolA-like protein 3 [Danio rerio] >gi|50417823|gb|AAH78189.1| Zgc:100870 protein [Danio rerio]	--	--	--	--	sp|Q53S33|BOLA3_HUMAN	94.4	6e-19	BolA-like protein 3 OS=Homo sapiens GN=BOLA3 PE=2 SV=1	SPCC4B3.11c	87.4	6e-17	COG0271	Stress-induced morphogen (activity unknown)	--	--	--	--	--	-	-	-
CL1104.Contig1	1723	gi|169146035|emb|CAQ15597.1|	94.7	1e-17	novel protein similar to H.sapiens HTR1F, 5-hydroxytryptamine (serotonin) receptor 1F (HTR1F) [Danio rerio]	--	--	--	--	sp|Q02284|5HT1F_MOUSE	92	4e-18	5-hydroxytryptamine receptor 1F OS=Mus musculus GN=Htr1f PE=2 SV=1	--	--	--	--	--	K04153	2e-18	94.7	dre:100005344	5-hydroxytryptamine receptor 1	-	GO:0004872//receptor activity	GO:0016020//membrane
CL1105.Contig1	1897	gi|213511320|ref|NP_001134517.1|	239	5e-61	Acyl-protein thioesterase 1 [Salmo salar] >gi|209733946|gb|ACI67842.1| Acyl-protein thioesterase 1 [Salmo salar]	--	--	--	--	sp|Q5RBR7|LYPA1_PONAB	231	4e-60	Acyl-protein thioesterase 1 OS=Pongo abelii GN=LYPLA1 PE=2 SV=1	YLR118c	148	4e-35	COG0400	Predicted esterase	K06130	3e-61	237	dwi:Dwil_GK17177	lysophospholipase II [EC:3.1.1.5]	-	-	-
CL1106.Contig1	2374	--	--	--	--	--	--	--	--	--	--	--	--	--	--	--	--	--	--	--	--	--	--	-	-	-
CL1107.Contig1	1608	gi|205360868|ref|NP_001128540.1|	253	2e-65	trimethyllysine hydroxylase, epsilon [Xenopus laevis]	--	--	--	--	sp|Q5F4B3|TMLH_CHICK	246	1e-64	Trimethyllysine dioxygenase, mitochondrial OS=Gallus gallus GN=TMLHE PE=2 SV=1	mll1440	119	1e-26	COG2175	Probable taurine catabolism dioxygenase	K00474	2e-66	253	nve:NEMVE_v1g122521	trimethyllysine dioxygenase [EC:1.14.11.8]	GO:0008152//metabolic process	GO:0016491//oxidoreductase activity	GO:0043231//intracellular membrane-bounded organelle
CL1108.Contig1	1841	gi|57032914|gb|AAH88815.1|	453	1e-125	urod protein [Xenopus (Silurana) tropicalis]	gi|196008286|ref|XM_002113973.1|	83.8	2e-12	Trichoplax adhaerens hypothetical protein, mRNA	sp|Q9PTS2|DCUP_DANRE	437	5e-122	Uroporphyrinogen decarboxylase OS=Danio rerio GN=urod PE=2 SV=1	YDR047w	350	5e-96	COG0407	Uroporphyrinogen-III decarboxylase	K01599	1e-133	477	nve:NEMVE_v1g190553	uroporphyrinogen decarboxylase [EC:4.1.1.37]	-	-	-
CL1109.Contig1	1467	--	--	--	--	--	--	--	--	--	--	--	--	--	--	--	--	--	--	--	--	--	--	-	-	-
CL111.Contig1	791	--	--	--	--	--	--	--	--	--	--	--	--	--	--	--	--	--	--	--	--	--	--	-	-	-
CL1110.Contig1	1919	--	--	--	--	--	--	--	--	--	--	--	--	--	--	--	--	--	--	--	--	--	--	-	-	-
CL1111.Contig1	1552	gi|1480863|gb|AAB05810.1|	67	2e-09	super cysteine rich protein [Homo sapiens]	gi|66810066|ref|XM_633665.1|	97.6	1e-16	Dictyostelium discoideum AX4 MPN/PAD-1 domain-containing protein (DG1039) mRNA, complete cds	sp|Q54QV3|YAKA_DICDI	61.2	6e-09	Probable serine/threonine-protein kinase yakA OS=Dictyostelium discoideum GN=yakA PE=1 SV=1	YDR145w	57	9e-08	COG5624	Transcription initiation factor TFIID, subunit TAF12 (also component of histone acetyltransferase SAGA)	K09188	9e-09	62.4	api:100159693	histone-lysine N-methyltransferase MLL3 [EC:2.1.1.43]	GO:0044238//primary metabolic process;GO:0044260	GO:0005488//binding	-
CL1112.Contig1	1492	gi|115678873|ref|XP_001199408.1|	138	6e-31	PREDICTED: similar to PDZRN3 protein [Strongylocentrotus purpuratus] >gi|115963090|ref|XP_001182772.1| PREDICTED: similar to PDZRN3 protein [Strongylocentrotus purpuratus]	--	--	--	--	sp|P68907|PZRN3_RAT	96.3	2e-19	E3 ubiquitin-protein ligase PDZRN3 OS=Rattus norvegicus GN=Pdzrn3 PE=1 SV=1	--	--	--	--	--	K11981	1e-19	98.2	ame:411585	E3 ubiquitin-protein ligase NRDP1 [EC:6.3.2.19]	-	-	-
CL1113.Contig1	1780	gi|291235868|ref|XP_002737854.1|	281	6e-74	PREDICTED: crystallin, mu-like [Saccoglossus kowalevskii]	--	--	--	--	sp|Q28488|CRYM_MACFL	257	5e-68	Mu-crystallin OS=Macropus fuliginosus GN=CRYM PE=2 SV=1	SPAP11E10.01	139	2e-32	COG2423	Predicted ornithine cyclodeaminase, mu-crystallin homolog	--	--	--	--	--	GO:0033273//response to vitamin;GO:0009719//response to endogenous stimulus;GO:0010817;GO:0046907//intracellular transport;GO:0009308//amine metabolic process	GO:0042562//hormone binding;GO:0016841//ammonia-lyase activity;GO:0005515//protein binding	GO:0043231//intracellular membrane-bounded organelle;GO:0044444//cytoplasmic part
CL1114.Contig1	1393	gi|291234013|ref|XP_002736947.1|	296	2e-78	PREDICTED: yeast Glc Seven-like Phosphatases family member (gsp-1)-like [Saccoglossus kowalevskii]	gi|221129373|ref|XM_002163888.1|	105	5e-19	PREDICTED: Hydra magnipapillata similar to protein phosphatase 1, catalytic subunit, alpha (LOC100202841), partial mRNA	sp|Q27497|GLC7A_CAEEL	280	7e-75	Serine/threonine-protein phosphatase PP1-alpha OS=Caenorhabditis elegans GN=gsp-1 PE=2 SV=2	YER133w	279	1e-74	COG0639	Diadenosine tetraphosphatase and related serine/threonine protein phosphatases	K06269	2e-75	283	api:100164165	protein phosphatase 1, catalytic subunit [EC:3.1.3.16]	GO:0009790//embryonic development;GO:0006325//chromatin organization;GO:0008152//metabolic process;GO:0048513//organ development;GO:0002164//larval development;GO:0000087//M phase of mitotic cell cycle	GO:0043169//cation binding;GO:0016791//phosphatase activity;GO:0016670//oxidoreductase activity, acting on sulfur group of donors, oxygen as acceptor	-
CL1115.Contig1	496	--	--	--	--	--	--	--	--	--	--	--	--	--	--	--	--	--	--	--	--	--	--	-	-	-
CL1116.Contig1	489	--	--	--	--	--	--	--	--	--	--	--	--	--	--	--	--	--	--	--	--	--	--	-	-	-
CL1117.Contig1	491	--	--	--	--	--	--	--	--	--	--	--	--	--	--	--	--	--	--	--	--	--	--	-	-	-
CL1118.Contig1	497	--	--	--	--	--	--	--	--	--	--	--	--	--	--	--	--	--	--	--	--	--	--	-	-	-
CL1119.Contig1	499	gi|40643016|emb|CAD91434.1|	199	5e-50	hypotheitcal protein [Crassostrea gigas]	--	--	--	--	sp|Q80XC2|TRM61_MOUSE	181	9e-46	tRNA (adenine-N(1)-)-methyltransferase catalytic subunit TRMT61A OS=Mus musculus GN=Trmt61a PE=2 SV=1	SPAC9G1.12	152	3e-37	COG2519	tRNA(1-methyladenosine) methyltransferase and related methyltransferases	K07442	1e-57	222	nve:NEMVE_v1g82127	tRNA (adenine-N1-)-methyltransferase catalytic subunit [EC:2.1.1.36]	GO:0001510//RNA methylation	GO:0016426	-
CL1120.Contig1	1223	--	--	--	--	gi|55819919|gb|AC139527.19|	61.9	5e-06	Botryllus schlosseri clone subsf-532h24, complete sequence	--	--	--	--	--	--	--	--	--	--	--	--	--	--	-	-	-
CL1121.Contig1	1938	gi|156371244|ref|XP_001628675.1|	160	3e-37	predicted protein [Nematostella vectensis] >gi|156215657|gb|EDO36612.1| predicted protein [Nematostella vectensis]	--	--	--	--	--	--	--	--	--	--	--	--	--	--	--	--	--	--	-	-	-
CL1122.Contig1	1161	gi|221127825|ref|XP_002158217.1|	452	1e-125	PREDICTED: similar to ribosomal protein L8 [Hydra magnipapillata]	gi|221127824|ref|XM_002158181.1|	157	1e-34	PREDICTED: Hydra magnipapillata similar to ribosomal protein L8 (LOC100207178), mRNA	sp|Q6PBF0|RL8_XENTR	433	3e-121	60S ribosomal protein L8 OS=Xenopus tropicalis GN=rpl8 PE=2 SV=3	YIL018w	380	3e-105	COG0090	Ribosomal protein L2	K02938	2e-126	452	hmg:100207178	large subunit ribosomal protein L8e	-	-	-
CL1123.Contig1	997	gi|195401673|ref|XP_002059437.1|	57	1e-06	GJ17349 [Drosophila virilis] >gi|194142443|gb|EDW58849.1| GJ17349 [Drosophila virilis]	--	--	--	--	--	--	--	--	--	--	--	--	--	--	--	--	--	--	-	-	-
CL1124.Contig1	1007	--	--	--	--	--	--	--	--	--	--	--	--	--	--	--	--	--	--	--	--	--	--	-	-	-
CL1125.Contig1	516	--	--	--	--	--	--	--	--	--	--	--	--	--	--	--	--	--	--	--	--	--	--	-	-	-
CL1126.Contig1	631	--	--	--	--	--	--	--	--	--	--	--	--	--	--	--	--	--	--	--	--	--	--	-	-	-
CL1127.Contig1	507	--	--	--	--	--	--	--	--	--	--	--	--	--	--	--	--	--	--	--	--	--	--	-	-	-
CL1128.Contig1	535	--	--	--	--	--	--	--	--	--	--	--	--	--	--	--	--	--	--	--	--	--	--	-	-	-
CL1129.Contig1	628	gi|193606025|ref|XP_001944027.1|	80.1	6e-14	PREDICTED: protein tumorous imaginal discs, mitochondrial-like isoform 1 [Acyrthosiphon pisum] >gi|328714402|ref|XP_003245349.1| PREDICTED: protein tumorous imaginal discs, mitochondrial-like isoform 2 [Acyrthosiphon pisum]	--	--	--	--	sp|Q99M87|DNJA3_MOUSE	67	3e-11	DnaJ homolog subfamily A member 3, mitochondrial OS=Mus musculus GN=Dnaja3 PE=1 SV=1	YMR214w	67.4	2e-11	COG0484	DnaJ-class molecular chaperone with C-terminal Zn finger domain	K09504	1e-14	80.1	api:100166060	DnaJ homolog subfamily A member 3	GO:0006950//response to stress	GO:0005515//protein binding	-
CL1131.Contig1	713	gi|322495303|emb|CBZ30607.1|	79	2e-13	proteophosphoglycan ppg1 [Leishmania mexicana MHOM/GT/2001/U1103]	--	--	--	--	sp|Q75JC9|Y8484_DICDI	74.3	2e-13	Uncharacterized protein DDB_G0271670 OS=Dictyostelium discoideum GN=DDB_G0271670 PE=4 SV=1	--	--	--	--	--	K10955	3e-08	58.9	gga:423101	intestinal mucin-2	-	-	-
CL1133.Contig1	649	--	--	--	--	--	--	--	--	--	--	--	--	--	--	--	--	--	--	--	--	--	--	-	-	-
CL1134.Contig1	556	--	--	--	--	--	--	--	--	--	--	--	--	--	--	--	--	--	--	--	--	--	--	-	-	-
CL1135.Contig1	621	gi|301614448|ref|XP_002936701.1|	96.7	6e-19	PREDICTED: pre-mRNA-processing factor 40 homolog A [Xenopus (Silurana) tropicalis]	--	--	--	--	sp|O75400|PR40A_HUMAN	87.8	2e-17	Pre-mRNA-processing factor 40 homolog A OS=Homo sapiens GN=PRPF40A PE=1 SV=2	SPAC140.02	65.5	7e-11	COG0724	RNA-binding proteins (RRM domain)	K12821	1e-19	96.7	xtr:100170464	pre-mRNA-processing factor 40	-	-	GO:0031981//nuclear lumen
CL1136.Contig1	784	--	--	--	--	--	--	--	--	--	--	--	--	--	--	--	--	--	--	--	--	--	--	-	-	-
CL1137.Contig1	765	gi|307166028|gb|EFN60310.1|	70.9	6e-11	Zinc finger protein KIAA0543 [Camponotus floridanus]	--	--	--	--	--	--	--	--	--	--	--	--	--	--	--	--	--	--	-	-	-
CL1138.Contig1	647	gi|301623501|ref|XP_002941055.1|	317	2e-85	PREDICTED: probable global transcription activator SNF2L2 [Xenopus (Silurana) tropicalis]	gi|328709713|ref|XM_001947837.2|	89.7	1e-14	PREDICTED: Acyrthosiphon pisum ATP-dependent helicase brm-like (LOC100163098), mRNA	sp|P51531|SMCA2_HUMAN	316	2e-86	Probable global transcription activator SNF2L2 OS=Homo sapiens GN=SMARCA2 PE=1 SV=2	SPAC1250.01_1	131	8e-31	COG0553	Superfamily II DNA/RNA helicases, SNF2 family	K11647	4e-86	317	xtr:734002	SWI/SNF-related matrix-associated actin-dependent regulator of chromatin subfamily A member 2/4 [EC:3.6.4.-]	GO:0048731;GO:0000122//negative regulation of transcription from RNA polymerase II promoter;GO:0008283//cell proliferation;GO:0016568//chromatin modification	GO:0003712//transcription cofactor activity;GO:0003676//nucleic acid binding;GO:0032559//adenyl ribonucleotide binding;GO:0042623//ATPase activity, coupled	GO:0031981//nuclear lumen;GO:0070603
CL1139.Contig1	704	--	--	--	--	--	--	--	--	--	--	--	--	--	--	--	--	--	--	--	--	--	--	-	-	-
CL114.Contig1	973	--	--	--	--	--	--	--	--	--	--	--	--	--	--	--	--	--	--	--	--	--	--	-	-	-
CL114.Contig2	809	--	--	--	--	--	--	--	--	--	--	--	--	--	--	--	--	--	--	--	--	--	--	-	-	-
CL1140.Contig1	698	--	--	--	--	--	--	--	--	--	--	--	--	--	--	--	--	--	--	--	--	--	--	-	-	-
CL1141.Contig1	922	gi|221115572|ref|XP_002164554.1|	127	7e-28	PREDICTED: similar to tetratricopeptide repeat domain 9C [Hydra magnipapillata]	--	--	--	--	sp|Q810A3|TTC9C_MOUSE	115	1e-25	Tetratricopeptide repeat protein 9C OS=Mus musculus GN=Ttc9c PE=2 SV=1	BB0195	59.3	9e-09	COG0457	FOG: TPR repeat	K09571	1e-18	94.4	nve:NEMVE_v1g183679	FK506-binding protein 4/5 [EC:5.2.1.8]	-	-	-
CL1142.Contig1	1907	--	--	--	--	--	--	--	--	--	--	--	--	--	--	--	--	--	--	--	--	--	--	-	-	-
CL1143.Contig1	765	gi|239792514|dbj|BAH72592.1|	71.6	3e-11	ACYPI22751 [Acyrthosiphon pisum]	--	--	--	--	--	--	--	--	--	--	--	--	--	--	--	--	--	--	-	-	-
CL1144.Contig1	774	gi|292617558|ref|XP_002663392.1|	153	7e-36	PREDICTED: uncharacterized protein C3orf38 [Danio rerio]	--	--	--	--	sp|Q5JPI3|CC038_HUMAN	147	2e-35	Uncharacterized protein C3orf38 OS=Homo sapiens GN=C3orf38 PE=2 SV=1	--	--	--	--	--	--	--	--	--	--	-	-	-
CL1145.Contig1	1262	--	--	--	--	gi|82569063|emb|CR383674.8|	69.9	2e-08	Zebrafish DNA sequence from clone DKEY-17G17 in linkage group 25, complete sequence	--	--	--	--	--	--	--	--	--	--	--	--	--	--	-	-	-
CL1146.Contig1	1385	--	--	--	--	--	--	--	--	--	--	--	--	--	--	--	--	--	--	--	--	--	--	-	-	-
CL1147.Contig1	868	--	--	--	--	--	--	--	--	--	--	--	--	--	--	--	--	--	--	--	--	--	--	-	-	-
CL1148.Contig1	885	gi|221102106|ref|XP_002168943.1|	189	2e-46	PREDICTED: similar to HIV-1 Rev binding protein, partial [Hydra magnipapillata]	--	--	--	--	sp|O95081|AGFG2_HUMAN	163	4e-40	Arf-GAP domain and FG repeats-containing protein 2 OS=Homo sapiens GN=AGFG2 PE=1 SV=2	--	--	--	--	--	K15044	5e-39	161	tgu:100217620	Arf-GAP domain and FG repeats-containing protein 1	-	-	-
CL1149.Contig1	1197	--	--	--	--	gi|55819919|gb|AC139527.19|	61.9	5e-06	Botryllus schlosseri clone subsf-532h24, complete sequence	--	--	--	--	--	--	--	--	--	--	--	--	--	--	-	-	-
CL115.Contig1	413	--	--	--	--	--	--	--	--	--	--	--	--	--	--	--	--	--	--	--	--	--	--	-	-	-
CL1150.Contig1	1285	gi|257096744|sp|A7SUU7.1|SCC4_NEMVE	315	4e-84	RecName: Full=MAU2 chromatid cohesion factor homolog; AltName: Full=Cohesin loading complex subunit SCC4 homolog	--	--	--	--	sp|A7SUU7|SCC4_NEMVE	315	2e-85	MAU2 chromatid cohesion factor homolog OS=Nematostella vectensis GN=v1g174619 PE=3 SV=1	--	--	--	--	--	K11266	1e-87	323	spu:578824	MAternally affected uncoordination	GO:0007059//chromosome segregation;GO:0007067//mitosis	-	GO:0044428//nuclear part
CL1151.Contig1	868	--	--	--	--	--	--	--	--	--	--	--	--	--	--	--	--	--	--	--	--	--	--	-	-	-
CL1152.Contig1	2166	gi|334333667|ref|XP_001376302.2|	182	6e-44	PREDICTED: synaptosomal-associated protein 47-like [Monodelphis domestica]	gi|221136259|ref|XM_002154864.1|	73.8	3e-09	PREDICTED: Hydra magnipapillata similar to predicted protein (LOC100215725), mRNA	sp|Q6P6S0|SNP47_RAT	161	6e-39	Synaptosomal-associated protein 47 OS=Rattus norvegicus GN=Snap47 PE=2 SV=1	--	--	--	--	--	K08509	2e-49	197	nve:NEMVE_v1g80485	synaptosomal-associated protein, 29kDa	-	-	-
CL1153.Contig1	1062	gi|221121333|ref|XP_002160485.1|	215	3e-54	PREDICTED: similar to sodium/hydrogen exchanger 8 [Hydra magnipapillata]	--	--	--	--	sp|Q9Y2E8|SL9A8_HUMAN	154	3e-37	Sodium/hydrogen exchanger 8 OS=Homo sapiens GN=SLC9A8 PE=1 SV=4	SPAC15A10.06	53.1	8e-07	COG0025	NhaP-type Na+/H+ and K+/H+ antiporters	K14724	5e-55	215	hmg:100200716	solute carrier family 9 (sodium/hydrogen exchanger), member 8	GO:0006812//cation transport	GO:0015299//solute:hydrogen antiporter activity	-
CL1154.Contig1	863	gi|219881820|gb|ACL52154.1|	169	1e-40	kazal-type serine protease inihibitor 3 [Hydra magnipapillata]	gi|225631926|emb|AL844509.2|	61.9	4e-06	Plasmodium falciparum 3D7 chromosome 13	sp|P82968|MCPI_MELCP	120	4e-27	Four-domain proteases inhibitor OS=Melithaea caledonica PE=1 SV=1	--	--	--	--	--	K06254	2e-23	109	bfo:BRAFLDRAFT_118439	agrin	-	-	-
CL1155.Contig1	888	gi|328709863|ref|XP_001952806.2|	112	3e-23	PREDICTED: kelch-like protein 17-like [Acyrthosiphon pisum]	--	--	--	--	sp|Q8R2H4|KLH12_RAT	103	4e-22	Kelch-like protein 12 OS=Rattus norvegicus GN=Klhl12 PE=2 SV=1	--	--	--	--	--	K10454	4e-24	112	api:100167826	kelch-like protein 17 (actinfilin)	-	-	-
CL1156.Contig1	1147	gi|61654708|gb|AAX48880.1|	419	1e-115	S4 [Suberites domuncula]	gi|265141271|gb|EU878247.1|	75.8	3e-10	Carukia barnesi clone CbRS-7 40S ribosomal protein S4-like protein mRNA, partial cds	sp|P79103|RS4_BOVIN	409	5e-114	40S ribosomal protein S4 OS=Bos taurus GN=RPS4 PE=2 SV=3	YJR145c	374	2e-103	COG1471	Ribosomal protein S4E	K02987	3e-120	432	hmg:100198506	small subunit ribosomal protein S4e	-	-	-
CL1157.Contig1	395	--	--	--	--	--	--	--	--	--	--	--	--	--	--	--	--	--	--	--	--	--	--	-	-	-
CL1158.Contig1	663	--	--	--	--	--	--	--	--	--	--	--	--	--	--	--	--	--	--	--	--	--	--	-	-	-
CL1159.Contig1	630	--	--	--	--	--	--	--	--	--	--	--	--	--	--	--	--	--	--	--	--	--	--	-	-	-
CL116.Contig1	486	--	--	--	--	--	--	--	--	--	--	--	--	--	--	--	--	--	--	--	--	--	--	-	-	-
CL1160.Contig1	712	--	--	--	--	--	--	--	--	--	--	--	--	--	--	--	--	--	--	--	--	--	--	-	-	-
CL1161.Contig1	880	gi|340371626|ref|XP_003384346.1|	100	9e-20	PREDICTED: NADH-cytochrome b5 reductase-like [Amphimedon queenslandica]	--	--	--	--	sp|B1AS42|NB5R5_MOUSE	87.8	3e-17	NADH-cytochrome b5 reductase-like OS=Mus musculus GN=Cyb5rl PE=2 SV=1	--	--	--	--	--	K00326	3e-16	85.9	tad:TRIADDRAFT_15859	cytochrome-b5 reductase [EC:1.6.2.2]	-	-	-
CL1162.Contig1	1030	--	--	--	--	--	--	--	--	--	--	--	--	--	--	--	--	--	--	--	--	--	--	-	-	-
CL1163.Contig1	1283	gi|332017626|gb|EGI58323.1|	254	8e-66	Glyoxylate/hydroxypyruvate reductase A [Acromyrmex echinatior]	--	--	--	--	sp|Q61753|SERA_MOUSE	88.2	4e-17	D-3-phosphoglycerate dehydrogenase OS=Mus musculus GN=Phgdh PE=1 SV=3	VC0267	146	9e-35	COG0111	Phosphoglycerate dehydrogenase and related dehydrogenases	K00058	2e-21	104	isc:IscW_ISCW015967	D-3-phosphoglycerate dehydrogenase [EC:1.1.1.95]	-	GO:0016491//oxidoreductase activity	-
CL1164.Contig1	948	gi|301608886|ref|XP_002933994.1|	90.1	1e-16	PREDICTED: autophagy-related protein 9A-like [Xenopus (Silurana) tropicalis]	--	--	--	--	sp|Q5RCS0|ATG9A_PONAB	89.4	1e-17	Autophagy-related protein 9A OS=Pongo abelii GN=ATG9A PE=2 SV=1	--	--	--	--	--	--	--	--	--	--	GO:0007033//vacuole organization	-	GO:0005737//cytoplasm
CL1165.Contig1	644	gi|221113270|ref|XP_002155595.1|	77.4	4e-13	PREDICTED: similar to p115, partial [Hydra magnipapillata] >gi|221113272|ref|XP_002155625.1| PREDICTED: similar to p115, partial [Hydra magnipapillata]	--	--	--	--	sp|O60763|USO1_HUMAN	62.8	6e-10	General vesicular transport factor p115 OS=Homo sapiens GN=USO1 PE=1 SV=2	--	--	--	--	--	--	--	--	--	--	-	-	GO:0044464//cell part
CL1166.Contig1	683	gi|334324814|ref|XP_001369729.2|	94.4	4e-18	PREDICTED: calmodulin-like [Monodelphis domestica]	--	--	--	--	sp|P24044|CALM_PLAFA	91.7	1e-18	Calmodulin OS=Plasmodium falciparum PE=3 SV=4	SPAC3A12.14	84.3	2e-16	COG5126	Ca2+-binding protein (EF-Hand superfamily)	K02183	6e-19	94.4	mdo:100015722	calmodulin	GO:0007166//cell surface receptor linked signal transduction;GO:0003012//muscle system process;GO:0032414;GO:0014808//release of sequestered calcium ion into cytosol by sarcoplasmic reticulum;GO:0010038//response to metal ion;GO:0032413;GO:0000910//cytokinesis	GO:0047485//protein N-terminus binding;GO:0008092//cytoskeletal protein binding;GO:0046872//metal ion binding;GO:0019899//enzyme binding	GO:0031981//nuclear lumen;GO:0016020//membrane;GO:0005815//microtubule organizing center;GO:0005819//spindle
CL1168.Contig1	664	--	--	--	--	--	--	--	--	--	--	--	--	--	--	--	--	--	--	--	--	--	--	-	-	-
CL1169.Contig1	1412	gi|315434200|ref|NP_001186775.1|	119	3e-25	selenoprotein P, plasma, 1 [Oryctolagus cuniculus]	--	--	--	--	sp|P49908|SEPP1_HUMAN	110	6e-24	Selenoprotein P OS=Homo sapiens GN=SEPP1 PE=1 SV=3	--	--	--	--	--	--	--	--	--	--	-	-	-
CL117.Contig1	296	--	--	--	--	--	--	--	--	--	--	--	--	--	--	--	--	--	--	--	--	--	--	-	-	-
CL1170.Contig1	321	gi|268578395|ref|XP_002644180.1|	62	8e-09	Hypothetical protein CBG17156 [Caenorhabditis briggsae]	--	--	--	--	sp|Q55FI4|NOP58_DICDI	53.1	1e-07	Nucleolar protein 58 OS=Dictyostelium discoideum GN=nop58 PE=3 SV=1	--	--	--	--	--	K14822	9e-07	52	tgu:100219403	rRNA-processing protein CGR1	-	-	-
CL1171.Contig1	1177	gi|335300846|ref|XP_003359059.1|	113	2e-23	PREDICTED: pituitary tumor-transforming gene 1 protein-interacting protein-like [Sus scrofa]	--	--	--	--	sp|Q5NVI6|PTTG_PONAB	111	3e-24	Pituitary tumor-transforming gene 1 protein-interacting protein OS=Pongo abelii GN=PTTG1IP PE=2 SV=2	--	--	--	--	--	--	--	--	--	--	GO:0006605//protein targeting	-	GO:0043231//intracellular membrane-bounded organelle
CL1172.Contig1	1414	gi|31044489|ref|NP_851847.1|	399	1e-109	60 kDa heat shock protein, mitochondrial [Danio rerio] >gi|27881985|gb|AAH44557.1| Hspd1 protein [Danio rerio] >gi|46329692|gb|AAH68415.1| Heat shock 60kD protein 1 (chaperonin) [Danio rerio]	gi|40647590|gb|AY500892.1|	119	3e-23	Anemonia viridis mitochondrial 60 kDa heat shock protein mRNA, complete cds; nuclear gene for mitochondrial product	sp|O02649|CH60_DROME	380	4e-105	60 kDa heat shock protein, mitochondrial OS=Drosophila melanogaster GN=Hsp60 PE=1 SV=3	SPAC12G12.04	293	6e-79	COG0459	Chaperonin GroEL (HSP60 family)	K04077	7e-111	401	tad:TRIADDRAFT_54071	chaperonin GroEL	-	-	-
CL1173.Contig1	1313	gi|283046296|dbj|BAI63085.1|	235	3e-60	copper chaperone for superoxide dismutase [Macaca fuscata]	--	--	--	--	sp|O14618|CCS_HUMAN	233	9e-61	Copper chaperone for superoxide dismutase OS=Homo sapiens GN=CCS PE=1 SV=1	YMR038c	107	4e-23	COG2608	Copper chaperone	K04569	1e-60	234	dre:550489	copper chaperone for superoxide dismutase	GO:0006801//superoxide metabolic process;GO:0050790//regulation of catalytic activity;GO:0030001//metal ion transport	GO:0005507//copper ion binding	GO:0043231//intracellular membrane-bounded organelle;GO:0000267//cell fraction
CL1174.Contig1	868	gi|31044489|ref|NP_851847.1|	125	3e-27	60 kDa heat shock protein, mitochondrial [Danio rerio] >gi|27881985|gb|AAH44557.1| Hspd1 protein [Danio rerio] >gi|46329692|gb|AAH68415.1| Heat shock 60kD protein 1 (chaperonin) [Danio rerio]	gi|221330586|ref|NM_080186.3|	67.9	6e-08	Drosophila melanogaster heat shock protein 60 related (Hsp60B), mRNA	sp|P50140|CH60_CAEEL	111	2e-24	Chaperonin homolog Hsp-60, mitochondrial OS=Caenorhabditis elegans GN=hsp-60 PE=1 SV=2	mll8201	93.2	5e-19	COG0459	Chaperonin GroEL (HSP60 family)	K04077	5e-28	125	dre:282676	chaperonin GroEL	GO:0033334;GO:0006457//protein folding;GO:0050896//response to stimulus;GO:0009888//tissue development	GO:0005515//protein binding;GO:0032559//adenyl ribonucleotide binding	GO:0044424//intracellular part
CL1175.Contig1	1562	--	--	--	--	--	--	--	--	--	--	--	--	--	--	--	--	--	--	--	--	--	--	-	-	-
CL1176.Contig1	1189	gi|293343922|ref|XP_001078719.2|	86.7	2e-15	PREDICTED: rCG54054-like [Rattus norvegicus]	--	--	--	--	sp|Q869E1|DNLI1_DICDI	68.9	2e-11	DNA ligase 1 OS=Dictyostelium discoideum GN=lig1 PE=3 SV=1	PAB2181	60.8	4e-09	COG1318	Predicted transcriptional regulators	K11515	3e-12	73.6	ecb:100059935	inner centromere protein	-	-	-
CL1177.Contig1	1206	--	--	--	--	--	--	--	--	--	--	--	--	--	--	--	--	--	--	--	--	--	--	-	-	-
CL1178.Contig1	1172	gi|221128485|ref|XP_002157959.1|	212	3e-53	PREDICTED: similar to Si:ch211-284b7.3 [Hydra magnipapillata]	--	--	--	--	sp|A7SJ66|U587_NEMVE	204	2e-52	UPF0587 protein v1g245604 OS=Nematostella vectensis GN=v1g245604 PE=3 SV=1	--	--	--	--	--	--	--	--	--	--	-	-	-
CL1179.Contig1	579	--	--	--	--	--	--	--	--	--	--	--	--	--	--	--	--	--	--	--	--	--	--	-	-	-
CL118.Contig1	330	--	--	--	--	--	--	--	--	--	--	--	--	--	--	--	--	--	--	--	--	--	--	-	-	-
CL1181.Contig1	589	gi|318037240|ref|NP_001187053.1|	147	4e-34	ribosomal protein L28 [Ictalurus punctatus] >gi|15293925|gb|AAK95155.1|AF401583_1 ribosomal protein L28 [Ictalurus punctatus] >gi|308322257|gb|ADO28266.1| 60S ribosomal protein l28 [Ictalurus furcatus] >gi|308323297|gb|ADO28785.1| 60S ribosomal protein l28 [Ictalurus punctatus]	--	--	--	--	sp|P41105|RL28_MOUSE	144	1e-34	60S ribosomal protein L28 OS=Mus musculus GN=Rpl28 PE=1 SV=2	--	--	--	--	--	K02903	2e-41	168	nve:NEMVE_v1g236761	large subunit ribosomal protein L28e	GO:0006412//translation	GO:0003676//nucleic acid binding	GO:0015934//large ribosomal subunit
CL1182.Contig1	563	gi|326925635|ref|XP_003209017.1|	77	4e-13	PREDICTED: coagulation factor X-like [Meleagris gallopavo]	--	--	--	--	sp|P83748|PRS30_RAT	69.7	4e-12	Serine protease 30 OS=Rattus norvegicus GN=Prss30 PE=1 SV=1	--	--	--	--	--	K03993	2e-13	75.5	oaa:100079601	mannan-binding lectin serine protease 2 [EC:3.4.21.104]	-	GO:0003824//catalytic activity	-
CL1183.Contig1	560	gi|221509352|gb|EEE34921.1|	55.1	2e-06	zinc finger (C3HC4 type, RING finger) protein [Toxoplasma gondii VEG]	--	--	--	--	sp|Q17RH7|TPRXL_HUMAN	48.9	6e-06	Putative protein TPRXL OS=Homo sapiens GN=TPRXL PE=5 SV=2	--	--	--	--	--	--	--	--	--	--	-	-	-
CL1184.Contig1	519	gi|328782968|ref|XP_395182.3|	115	6e-25	PREDICTED: uncharacterized protein C05D11.1-like [Apis mellifera]	--	--	--	--	sp|P48053|YPD1_CAEEL	69.3	4e-12	Uncharacterized protein C05D11.1 OS=Caenorhabditis elegans GN=C05D11.1 PE=1 SV=2	SPAC3H1.02c	56.6	2e-08	COG1026	Predicted Zn-dependent peptidases, insulinase-like	--	--	--	--	--	-	-	-
CL1185.Contig1	412	--	--	--	--	--	--	--	--	--	--	--	--	--	--	--	--	--	--	--	--	--	--	-	-	-
CL1186.Contig1	447	gi|29169172|gb|AAO66461.1|	68.9	6e-11	pG1 protein [Homo sapiens]	gi|33642166|gb|AY332750.1|	601	1e-169	Culex pipiens quinquefasciatus clone P4-34 16S ribosomal RNA gene, partial sequence	--	--	--	--	--	--	--	--	--	--	--	--	--	--	-	-	-
CL1187.Contig1	475	gi|194753720|ref|XP_001959158.1|	83.6	3e-15	GF12744 [Drosophila ananassae] >gi|190620456|gb|EDV35980.1| GF12744 [Drosophila ananassae]	--	--	--	--	sp|Q54BC9|DYRK2_DICDI	60.8	1e-09	Probable serine/threonine-protein kinase dyrk2 OS=Dictyostelium discoideum GN=dyrk2 PE=3 SV=1	YGR189c	53.5	2e-07	COG2273	Beta-glucanase/Beta-glucan synthetase	K08252	3e-08	57.8	der:Dere_GG14176	receptor protein-tyrosine kinase [EC:2.7.10.1]	-	-	-
CL1188.Contig1	427	--	--	--	--	--	--	--	--	--	--	--	--	--	--	--	--	--	--	--	--	--	--	-	-	-
CL1189.Contig1	726	gi|149751382|ref|XP_001499451.1|	53.5	8e-06	PREDICTED: UPF0469 protein KIAA0907-like [Equus caballus]	--	--	--	--	sp|Q3TCX3|K0907_MOUSE	53.1	6e-07	UPF0469 protein KIAA0907 OS=Mus musculus GN=Kiaa0907 PE=2 SV=1	--	--	--	--	--	--	--	--	--	--	-	-	-
CL119.Contig1	213	--	--	--	--	--	--	--	--	--	--	--	--	--	--	--	--	--	--	--	--	--	--	-	-	-
CL1190.Contig1	1145	gi|291230314|ref|XP_002735112.1|	222	3e-56	PREDICTED: aquaporin 4-like [Saccoglossus kowalevskii]	--	--	--	--	sp|P55064|AQP5_HUMAN	211	3e-54	Aquaporin-5 OS=Homo sapiens GN=AQP5 PE=1 SV=1	YPR192w	134	3e-31	COG0580	Glycerol uptake facilitator and related permeases (Major Intrinsic Protein Family)	K09867	4e-54	212	bta:782368	aquaporin-5	GO:0015669//gas transport;GO:0003008;GO:0048592//eye morphogenesis;GO:0007589//body fluid secretion;GO:0042044//fluid transport	GO:0005372//water transporter activity;GO:0005488//binding	GO:0043231//intracellular membrane-bounded organelle;GO:0016021//integral to membrane;GO:0042995//cell projection;GO:0016323//basolateral plasma membrane
CL1191.Contig1	663	gi|221126857|ref|XP_002158024.1|	285	1e-75	PREDICTED: similar to roquin [Hydra magnipapillata]	gi|332811231|ref|XM_001151649.2|	75.8	2e-10	PREDICTED: Pan troglodytes ring finger and CCCH-type domains 1, transcript variant 1 (RC3H1), mRNA	sp|Q6NUC6|RC3H1_XENLA	281	8e-76	Roquin OS=Xenopus laevis GN=rc3h1 PE=2 SV=1	--	--	--	--	--	--	--	--	--	--	-	GO:0046872//metal ion binding	-
CL1192.Contig1	599	--	--	--	--	--	--	--	--	--	--	--	--	--	--	--	--	--	--	--	--	--	--	-	-	-
CL1193.Contig1	1403	--	--	--	--	--	--	--	--	--	--	--	--	--	--	--	--	--	--	--	--	--	--	-	-	-
CL1194.Contig1	831	--	--	--	--	--	--	--	--	--	--	--	--	--	--	--	--	--	--	--	--	--	--	-	-	-
CL1195.Contig1	596	gi|18071662|gb|AAL55470.1|	292	5e-78	ubiquitin/ribosomal protein S27a fusion protein [Branchiostoma belcheri tsingtauense]	gi|224037718|gb|FJ617440.1|	204	3e-49	Octopus vulgaris ubiquitin/ribosomal protein S27a mRNA, partial cds	sp|P79781|RS27A_CHICK	288	4e-78	Ubiquitin-40S ribosomal protein S27a OS=Gallus gallus GN=RPS27A PE=2 SV=3	ECU02g1080	192	3e-49	COG5272	Ubiquitin	K02977	2e-81	301	nve:NEMVE_v1g159364	small subunit ribosomal protein S27Ae	GO:0032446//protein modification by small protein conjugation;GO:0010467//gene expression;GO:0010557//positive regulation of macromolecule biosynthetic process	GO:0043169//cation binding;GO:0005198//structural molecule activity	GO:0043231//intracellular membrane-bounded organelle;GO:0015935//small ribosomal subunit
CL1196.Contig1	2885	gi|36617|emb|CAA47004.1|	516	1e-144	serine/threonine protein kinase [Homo sapiens]	gi|344266505|ref|XM_003405273.1|	83.8	4e-12	PREDICTED: Loxodonta africana cyclin-dependent kinase 17 (CDK17), mRNA	sp|Q00537|CDK17_HUMAN	515	2e-145	Cyclin-dependent kinase 17 OS=Homo sapiens GN=CDK17 PE=1 SV=2	ECU02g1450	199	3e-50	COG0515	Serine/threonine protein kinase	K08820	1e-149	531	hmg:100214259	PCTAIRE protein kinase [EC:2.7.11.22]	-	-	-
CL1197.Contig1	581	--	--	--	--	--	--	--	--	--	--	--	--	--	--	--	--	--	--	--	--	--	--	-	-	-
CL1198.Contig1	717	gi|147903629|ref|NP_001090105.1|	221	2e-56	Sp6 transcription factor [Xenopus laevis] >gi|76780344|gb|AAI06418.1| MGC131081 protein [Xenopus laevis]	gi|86515365|ref|NM_001039420.1|	91.7	3e-15	Tribolium castaneum Sp-like zinc finger transcription factor (Sp8), mRNA >gi|34979120|gb|AY316682.1| Tribolium castaneum Sp-like zinc finger protein mRNA, complete cds	sp|Q9JHX2|SP5_MOUSE	219	4e-57	Transcription factor Sp5 OS=Mus musculus GN=Sp5 PE=2 SV=1	SPAC144.09c	82.4	7e-16	COG5048	FOG: Zn-finger	K09195	2e-57	222	bfo:BRAFLDRAFT_123398	transcription factor Sp5	GO:0010468//regulation of gene expression;GO:0032446//protein modification by small protein conjugation	GO:0046914//transition metal ion binding;GO:0003676//nucleic acid binding;GO:0019787//small conjugating protein ligase activity	GO:0043234//protein complex;GO:0043231//intracellular membrane-bounded organelle
CL1199.Contig1	581	gi|291233680|ref|XP_002736782.1|	127	3e-28	PREDICTED: LTS8 homolog [Saccoglossus kowalevskii]	--	--	--	--	sp|Q5I0B4|LST8_XENTR	117	2e-26	Target of rapamycin complex subunit lst8 OS=Xenopus tropicalis GN=mlst8 PE=2 SV=1	all0438_2	50.8	1e-06	COG2319	FOG: WD40 repeat	K08266	3e-34	144	hmg:100197584	G protein beta subunit-like	GO:0009967//positive regulation of signal transduction;GO:0030036//actin cytoskeleton organization	GO:0005488//binding	GO:0044444//cytoplasmic part
CL12.Contig1	360	--	--	--	--	--	--	--	--	--	--	--	--	--	--	--	--	--	--	--	--	--	--	-	-	-
CL1200.Contig1	416	gi|291228647|ref|XP_002734289.1|	92.8	4e-18	PREDICTED: Pao retrotransposon peptidase family protein-like [Saccoglossus kowalevskii]	--	--	--	--	--	--	--	--	--	--	--	--	--	--	--	--	--	--	-	-	-
CL1208.Contig1	398	--	--	--	--	--	--	--	--	--	--	--	--	--	--	--	--	--	--	--	--	--	--	-	-	-
CL121.Contig1	495	--	--	--	--	--	--	--	--	--	--	--	--	--	--	--	--	--	--	--	--	--	--	-	-	-
CL1214.Contig1	500	gi|119624987|gb|EAX04582.1|	73.6	3e-12	hCG1999844 [Homo sapiens]	--	--	--	--	sp|Q8MP30|Y7791_DICDI	65.5	5e-11	Uncharacterized histidine-rich protein DDB_G0274557 OS=Dictyostelium discoideum GN=DDB_G0274557 PE=4 SV=1	--	--	--	--	--	K04700	1e-06	52.4	dgr:Dgri_GH24784	suppressor of cytokine signaling, invertebrate	-	-	-
CL1216.Contig1	1105	gi|221118075|ref|XP_002159806.1|	293	1e-77	PREDICTED: similar to Thioredoxin-like protein 4A [Hydra magnipapillata]	gi|328783178|ref|XM_624357.2|	230	9e-57	PREDICTED: Apis mellifera thioredoxin-like protein 4A-like (LOC551974), mRNA	sp|P83877|TXN4A_MOUSE	291	1e-78	Thioredoxin-like protein 4A OS=Mus musculus GN=Txnl4a PE=2 SV=1	ECU02g1270	79.7	8e-15	COG0526	Thiol-disulfide isomerase and thioredoxins	K12859	2e-78	293	hmg:100215484	U5 snRNP protein, DIM1 family	GO:0000087//M phase of mitotic cell cycle;GO:0000398//nuclear mRNA splicing, via spliceosome	GO:0005488//binding	GO:0030532//small nuclear ribonucleoprotein complex;GO:0005681//spliceosomal complex
CL1218.Contig1	228	gi|115708383|ref|XP_001198026.1|	60.1	3e-08	PREDICTED: similar to axonemal dynein heavy chain [Strongylocentrotus purpuratus] >gi|115760510|ref|XP_794575.2| PREDICTED: similar to axonemal dynein heavy chain [Strongylocentrotus purpuratus]	--	--	--	--	sp|Q9P2D7|DYH1_HUMAN	51.2	5e-07	Dynein heavy chain 1, axonemal OS=Homo sapiens GN=DNAH1 PE=1 SV=4	--	--	--	--	--	K10408	6e-08	55.8	tgu:100227888	dynein heavy chain, axonemal	-	GO:0017111//nucleoside-triphosphatase activity	-
CL1219.Contig1	287	--	--	--	--	--	--	--	--	--	--	--	--	--	--	--	--	--	--	--	--	--	--	-	-	-
CL1224.Contig1	360	--	--	--	--	--	--	--	--	--	--	--	--	--	--	--	--	--	--	--	--	--	--	-	-	-
CL123.Contig1	1672	gi|221104447|ref|XP_002170122.1|	132	4e-29	PREDICTED: similar to tyrosine kinase receptor, partial [Hydra magnipapillata]	--	--	--	--	sp|A6NMZ7|CO6A6_HUMAN	86.7	1e-16	Collagen alpha-6(VI) chain OS=Homo sapiens GN=COL6A6 PE=1 SV=2	--	--	--	--	--	K06238	4e-17	90.1	ecb:100064285	collagen, type VI, alpha	-	-	-
CL1230.Contig1	1046	gi|340381650|ref|XP_003389334.1|	68.9	6e-14	PREDICTED: aldehyde dehydrogenase family 16 member A1-like [Amphimedon queenslandica]	gi|37650731|emb|BX255931.5|	65.9	3e-07	Zebrafish DNA sequence from clone CH211-195B2 in linkage group 22, complete sequence	--	--	--	--	--	--	--	--	--	--	--	--	--	--	-	-	-
CL1233.Contig1	221	--	--	--	--	--	--	--	--	--	--	--	--	--	--	--	--	--	--	--	--	--	--	-	-	-
CL1239.Contig1	333	--	--	--	--	--	--	--	--	--	--	--	--	--	--	--	--	--	--	--	--	--	--	-	-	-
CL124.Contig1	1116	--	--	--	--	--	--	--	--	--	--	--	--	--	--	--	--	--	--	--	--	--	--	-	-	-
CL1244.Contig1	214	--	--	--	--	--	--	--	--	--	--	--	--	--	--	--	--	--	--	--	--	--	--	-	-	-
CL1247.Contig1	248	--	--	--	--	gi|284919651|emb|FP102464.7|	71.9	1e-09	Zebrafish DNA sequence from clone CH73-346O22 in linkage group 5, complete sequence	--	--	--	--	--	--	--	--	--	--	--	--	--	--	-	-	-
CL1248.Contig1	266	--	--	--	--	--	--	--	--	--	--	--	--	--	--	--	--	--	--	--	--	--	--	-	-	-
CL125.Contig1	282	--	--	--	--	--	--	--	--	--	--	--	--	--	--	--	--	--	--	--	--	--	--	-	-	-
CL1250.Contig1	599	--	--	--	--	--	--	--	--	--	--	--	--	--	--	--	--	--	--	--	--	--	--	-	-	-
CL1251.Contig1	203	--	--	--	--	--	--	--	--	--	--	--	--	--	--	--	--	--	--	--	--	--	--	-	-	-
CL126.Contig1	564	gi|75832177|ref|NP_001028823.1|	81.6	2e-14	matrix metalloproteinase 14 [Strongylocentrotus purpuratus] >gi|62005778|gb|AAX59992.1| matrix metalloproteinase 14 [Strongylocentrotus purpuratus]	--	--	--	--	sp|P91953|HE_HEMPU	68.9	6e-12	50 kDa hatching enzyme OS=Hemicentrotus pulcherrimus PE=1 SV=1	--	--	--	--	--	K07763	8e-12	70.1	dpo:Dpse_GA18484	matrix metalloproteinase-14 (membrane-inserted) [EC:3.4.24.80]	GO:0019538//protein metabolic process	GO:0046914//transition metal ion binding;GO:0004175//endopeptidase activity	GO:0044421//extracellular region part
CL1260.Contig1	236	--	--	--	--	--	--	--	--	--	--	--	--	--	--	--	--	--	--	--	--	--	--	-	-	-
CL1266.Contig1	409	--	--	--	--	--	--	--	--	--	--	--	--	--	--	--	--	--	--	--	--	--	--	-	-	-
CL1268.Contig1	225	--	--	--	--	--	--	--	--	--	--	--	--	--	--	--	--	--	--	--	--	--	--	-	-	-
CL1269.Contig1	1901	gi|115752494|ref|XP_782003.2|	419	1e-115	PREDICTED: similar to protein T23F11.1 [imported] - Caenorhabditis elegans [Strongylocentrotus purpuratus] >gi|115955500|ref|XP_001177134.1| PREDICTED: similar to protein T23F11.1 [imported] - Caenorhabditis elegans [Strongylocentrotus purpuratus]	gi|156382340|ref|XM_001632462.1|	81.8	9e-12	Nematostella vectensis predicted protein (NEMVEDRAFT_v1g167304) partial mRNA	sp|P49596|PP2C2_CAEEL	401	2e-111	Probable protein phosphatase 2C T23F11.1 OS=Caenorhabditis elegans GN=T23F11.1 PE=2 SV=2	SPCC1223.11	288	2e-77	COG0631	Serine/threonine protein phosphatase	K14803	3e-126	452	nve:NEMVE_v1g167304	protein phosphatase 2C homolog 2/3 [EC:3.1.3.16]	-	-	-
CL127.Contig1	325	--	--	--	--	gi|28445842|emb|AL929194.8|	65.9	9e-08	Mouse DNA sequence from clone RP23-385L14 on chromosome 2 Contains the 3' end of the gene for a novel protein, complete sequence	--	--	--	--	--	--	--	--	--	K03062	3e-06	50.4	bmy:Bm1_46460	26S proteasome regulatory subunit T2	-	-	-
CL1277.Contig1	210	gi|344290007|ref|XP_003416731.1|	86.3	4e-16	PREDICTED: myosin-VIIb [Loxodonta africana]	--	--	--	--	sp|Q99MZ6|MYO7B_MOUSE	81.3	4e-16	Myosin-VIIb OS=Mus musculus GN=Myo7b PE=1 SV=3	--	--	--	--	--	K10359	4e-16	83.2	bfo:BRAFLDRAFT_277907	myosin VII	GO:0051648//vesicle localization;GO:0030029//actin filament-based process;GO:0007033//vacuole organization;GO:0050953//sensory perception of light stimulus;GO:0006906//vesicle fusion;GO:0050954//sensory perception of mechanical stimulus;GO:0060122//inner ear receptor stereocilium organization;GO:0006897//endocytosis;GO:0042471//ear morphogenesis	GO:0008092//cytoskeletal protein binding;GO:0032559//adenyl ribonucleotide binding;GO:0042623//ATPase activity, coupled	GO:0031513//nonmotile primary cilium;GO:0016461//unconventional myosin complex;GO:0005902//microvillus;GO:0005764//lysosome;GO:0048770;GO:0044459//plasma membrane part
CL1279.Contig1	327	--	--	--	--	--	--	--	--	--	--	--	--	--	--	--	--	--	--	--	--	--	--	-	-	-
CL128.Contig1	1274	gi|63055567|gb|AAY29122.1|	44.3	2e-09	cement precursor protein 3B variant 3 [Phragmatopoma californica]	gi|23334972|gb|AC112520.5|	95.6	4e-16	Mus musculus BAC clone RP23-2N4 from 12, complete sequence	sp|Q86K40|Y9144_DICDI	43.9	7e-06	Putative uncharacterized protein DDB_G0277255 OS=Dictyostelium discoideum GN=DDB_G0277255 PE=4 SV=1	--	--	--	--	--	--	--	--	--	--	-	-	-
CL1282.Contig1	470	gi|308220124|gb|ADO22634.1|	71.2	1e-11	SIX class homeobox transcription factor SIX13c [Mnemiopsis leidyi]	gi|21540030|emb|AL450388.13|	103	6e-19	Human DNA sequence from clone RP11-292F22 on chromosome 10 Contains the 5' end of a novel gene similar to LOC195977 (FLJ32754), a novel pseudogene (LOC195977 FLJ32754), an S-adenosylhomocysteine hydrolase (AHCY) pseudogene, three novel genes and two CpG islands, complete sequence	sp|P26694|CSP_PLARE	59.7	3e-12	Circumsporozoite protein OS=Plasmodium reichenowi PE=3 SV=1	--	--	--	--	--	K12323	3e-12	70.9	spu:576434	atrial natriuretic peptide receptor A [EC:4.6.1.2]	GO:0006613//cotranslational protein targeting to membrane	GO:0032561//guanyl ribonucleotide binding;GO:0003723//RNA binding;GO:0016462//pyrophosphatase activity	GO:0030529//ribonucleoprotein complex
CL1286.Contig1	238	--	--	--	--	--	--	--	--	--	--	--	--	--	--	--	--	--	--	--	--	--	--	-	-	-
CL1287.Contig1	238	gi|156354022|ref|XP_001623203.1|	69.7	4e-11	predicted protein [Nematostella vectensis] >gi|156209878|gb|EDO31103.1| predicted protein [Nematostella vectensis]	--	--	--	--	sp|Q1LVF0|LAMC1_DANRE	48.9	2e-06	Laminin subunit gamma-1 OS=Danio rerio GN=lamc1 PE=2 SV=2	--	--	--	--	--	K06240	4e-06	50.1	rno:140433	laminin, alpha 3/5	-	-	GO:0031012//extracellular matrix
CL1288.Contig1	224	--	--	--	--	--	--	--	--	--	--	--	--	--	--	--	--	--	--	--	--	--	--	-	-	-
CL1289.Contig1	297	gi|195503441|ref|XP_002098653.1|	56.6	3e-07	GE10486 [Drosophila yakuba] >gi|194184754|gb|EDW98365.1| GE10486 [Drosophila yakuba]	gi|30407150|emb|AL844508.1|	75.8	8e-11	Plasmodium falciparum 3D7 chromosome 9	sp|Q55BK3|Y1118_DICDI	53.9	8e-08	Bromodomain-containing protein DDB_G0271118 OS=Dictyostelium discoideum GN=DDB_G0271118 PE=4 SV=1	--	--	--	--	--	--	--	--	--	--	-	-	-
CL129.Contig1	1269	gi|147904218|ref|NP_001087486.1|	120	1e-25	WD repeat domain phosphoinositide-interacting protein 3 [Xenopus laevis] >gi|82234820|sp|Q68F45.1|WIPI3_XENLA RecName: Full=WD repeat domain phosphoinositide-interacting protein 3; Short=WIPI-3; AltName: Full=WD repeat-containing protein 45-like; Short=WDR45-like protein >gi|51261434|gb|AAH80000.1| MGC81776 protein [Xenopus laevis]	gi|338710844|ref|XM_001490316.2|	73.8	1e-09	PREDICTED: Equus caballus WDR45-like (WDR45L), mRNA	sp|Q68F45|WIPI3_XENLA	120	6e-27	WD repeat domain phosphoinositide-interacting protein 3 OS=Xenopus laevis GN=wdr45l PE=2 SV=1	--	--	--	--	--	--	--	--	--	--	-	-	-
CL1290.Contig1	230	--	--	--	--	--	--	--	--	--	--	--	--	--	--	--	--	--	--	--	--	--	--	-	-	-
CL1291.Contig1	292	--	--	--	--	--	--	--	--	--	--	--	--	--	--	--	--	--	--	--	--	--	--	-	-	-
CL1292.Contig1	286	--	--	--	--	--	--	--	--	--	--	--	--	--	--	--	--	--	--	--	--	--	--	-	-	-
CL1293.Contig1	221	gi|221109683|ref|XP_002169587.1|	85.1	8e-16	PREDICTED: similar to Aof2 protein [Hydra magnipapillata]	--	--	--	--	--	--	--	--	--	--	--	--	--	--	--	--	--	--	-	-	-
CL1294.Contig1	245	gi|269784859|ref|NP_001161581.1|	57	2e-07	LRRC48-like protein [Saccoglossus kowalevskii] >gi|268054157|gb|ACY92565.1| LRRC48-like protein [Saccoglossus kowalevskii]	--	--	--	--	--	--	--	--	--	--	--	--	--	--	--	--	--	--	-	-	-
CL1295.Contig1	223	--	--	--	--	--	--	--	--	--	--	--	--	--	--	--	--	--	--	--	--	--	--	-	-	-
CL1296.Contig1	895	--	--	--	--	--	--	--	--	--	--	--	--	--	--	--	--	--	--	--	--	--	--	-	-	-
CL1297.Contig1	271	--	--	--	--	--	--	--	--	--	--	--	--	--	--	--	--	--	--	--	--	--	--	-	-	-
CL1298.Contig1	218	--	--	--	--	--	--	--	--	--	--	--	--	--	--	--	--	--	--	--	--	--	--	-	-	-
CL1299.Contig1	334	--	--	--	--	--	--	--	--	--	--	--	--	--	--	--	--	--	--	--	--	--	--	-	-	-
CL13.Contig1	1680	gi|156407087|ref|XP_001641376.1|	59.3	5e-07	predicted protein [Nematostella vectensis] >gi|156228514|gb|EDO49313.1| predicted protein [Nematostella vectensis]	--	--	--	--	--	--	--	--	--	--	--	--	--	--	--	--	--	--	-	-	-
CL13.Contig2	1740	gi|156407087|ref|XP_001641376.1|	59.3	6e-07	predicted protein [Nematostella vectensis] >gi|156228514|gb|EDO49313.1| predicted protein [Nematostella vectensis]	--	--	--	--	--	--	--	--	--	--	--	--	--	--	--	--	--	--	-	-	-
CL130.Contig1	262	--	--	--	--	--	--	--	--	--	--	--	--	--	--	--	--	--	--	--	--	--	--	-	-	-
CL1300.Contig1	460	--	--	--	--	--	--	--	--	--	--	--	--	--	--	--	--	--	--	--	--	--	--	-	-	-
CL1301.Contig1	236	--	--	--	--	--	--	--	--	--	--	--	--	--	--	--	--	--	--	--	--	--	--	-	-	-
CL1302.Contig1	260	--	--	--	--	--	--	--	--	--	--	--	--	--	--	--	--	--	--	--	--	--	--	-	-	-
CL1303.Contig1	281	gi|221129442|ref|XP_002154920.1|	73.6	3e-12	PREDICTED: similar to Solute carrier family 22 member 15, partial [Hydra magnipapillata]	--	--	--	--	sp|Q504N2|S22AF_MOUSE	67.8	5e-12	Solute carrier family 22 member 15 OS=Mus musculus GN=Slc22a15 PE=2 SV=2	--	--	--	--	--	K08202	2e-19	94	hmg:100209245	MFS transporter, OCT family, solute carrier family 22 (organic cation transporter), member 5	-	-	-
CL1304.Contig1	263	gi|333466210|gb|EAA03542.6|	120	1e-26	AGAP003271-PA [Anopheles gambiae str. PEST]	gi|291395140|ref|XM_002714081.1|	63.9	3e-07	PREDICTED: Oryctolagus cuniculus dynein, axonemal, heavy chain 5-like (LOC100341529), mRNA	sp|Q8VHE6|DYH5_MOUSE	117	8e-27	Dynein heavy chain 5, axonemal OS=Mus musculus GN=Dnah5 PE=1 SV=2	--	--	--	--	--	K10413	2e-23	107	ptr:748237	dynein heavy chain 1, cytosolic	GO:0048870//cell motility;GO:0007017//microtubule-based process	GO:0003774//motor activity;GO:0032559//adenyl ribonucleotide binding	GO:0030286//dynein complex
CL1305.Contig1	233	gi|119624987|gb|EAX04582.1|	100	2e-20	hCG1999844 [Homo sapiens]	--	--	--	--	sp|Q8MP30|Y7791_DICDI	94	7e-20	Uncharacterized histidine-rich protein DDB_G0274557 OS=Dictyostelium discoideum GN=DDB_G0274557 PE=4 SV=1	YOR054c	60.5	7e-10	COG0452	Phosphopantothenoylcysteine synthetase/decarboxylase	K14856	3e-11	67	ame:552280	protein SDA1	-	-	-
CL1306.Contig1	215	gi|121962482|sp|Q1ZXH2.1|FHKB_DICDI	92.8	4e-18	RecName: Full=Probable serine/threonine-protein kinase fhkB; AltName: Full=Forkhead-associated kinase protein B	gi|343179156|emb|HE578919.1|	101	1e-18	Trypanosoma vivax Y486 annotated BAC 50E21	sp|Q1ZXH2|FHKB_DICDI	92.8	2e-19	Probable serine/threonine-protein kinase fhkB OS=Dictyostelium discoideum GN=fhkB PE=3 SV=1	YGL178w	61.2	4e-10	COG5099	RNA-binding protein of the Puf family, translational repressor	K05628	1e-11	68.2	phu:Phum_PHUM418040	arginine-glutamic acid dipeptide (RE) repeats	-	-	-
CL1308.Contig1	296	gi|57530150|ref|NP_001006437.1|	58.2	1e-07	NF-kappa-B-activating protein [Gallus gallus]	gi|75991821|gb|AC155240.2|	71.9	1e-09	Mus musculus BAC clone RP24-477K18 from chromosome 12, complete sequence	sp|Q7Z6E9|RBBP6_HUMAN	56.2	2e-08	E3 ubiquitin-protein ligase RBBP6 OS=Homo sapiens GN=RBBP6 PE=1 SV=1	--	--	--	--	--	K13172	1e-06	51.6	aga:AgaP_AGAP006038	serine/arginine repetitive matrix protein 2	-	-	-
CL1309.Contig1	290	--	--	--	--	--	--	--	--	--	--	--	--	--	--	--	--	--	--	--	--	--	--	-	-	-
CL131.Contig1	1983	gi|328714950|ref|XP_003245500.1|	77.8	2e-12	PREDICTED: beta-1,3-galactosyltransferase 6-like [Acyrthosiphon pisum]	--	--	--	--	--	--	--	--	--	--	--	--	--	K00734	2e-12	75.1	api:100168819	galactosylxylosylprotein 3-beta-galactosyltransferase [EC:2.4.1.134]	-	-	-
CL1310.Contig1	259	--	--	--	--	--	--	--	--	--	--	--	--	--	--	--	--	--	--	--	--	--	--	-	-	-
CL1312.Contig1	206	--	--	--	--	--	--	--	--	--	--	--	--	--	--	--	--	--	--	--	--	--	--	-	-	-
CL1314.Contig1	209	--	--	--	--	--	--	--	--	--	--	--	--	--	--	--	--	--	--	--	--	--	--	-	-	-
CL1317.Contig1	201	gi|198431303|ref|XP_002131326.1|	53.5	3e-06	PREDICTED: similar to coiled-coil domain containing 65 isoform 1 [Ciona intestinalis]	--	--	--	--	--	--	--	--	--	--	--	--	--	--	--	--	--	--	-	-	-
CL1318.Contig1	255	--	--	--	--	--	--	--	--	--	--	--	--	--	--	--	--	--	--	--	--	--	--	-	-	-
CL1319.Contig1	224	--	--	--	--	--	--	--	--	--	--	--	--	--	--	--	--	--	--	--	--	--	--	-	-	-
CL1320.Contig1	200	--	--	--	--	--	--	--	--	--	--	--	--	--	--	--	--	--	--	--	--	--	--	-	-	-
CL1321.Contig1	313	--	--	--	--	--	--	--	--	--	--	--	--	--	--	--	--	--	--	--	--	--	--	-	-	-
CL1322.Contig1	285	--	--	--	--	--	--	--	--	--	--	--	--	--	--	--	--	--	K06115	2e-06	50.8	nve:NEMVE_v1g165235	spectrin beta	-	-	-
CL1323.Contig1	216	gi|221132496|ref|XP_002161775.1|	55.8	5e-07	PREDICTED: similar to predicted protein [Hydra magnipapillata]	--	--	--	--	--	--	--	--	--	--	--	--	--	K10414	6e-08	55.8	hmg:100202757	dynein heavy chain 2, cytosolic	-	-	-
CL1324.Contig1	207	--	--	--	--	--	--	--	--	--	--	--	--	--	--	--	--	--	--	--	--	--	--	-	-	-
CL1325.Contig1	265	--	--	--	--	--	--	--	--	--	--	--	--	--	--	--	--	--	--	--	--	--	--	-	-	-
CL1326.Contig1	458	--	--	--	--	--	--	--	--	--	--	--	--	--	--	--	--	--	--	--	--	--	--	-	-	-
CL1327.Contig1	232	--	--	--	--	--	--	--	--	--	--	--	--	--	--	--	--	--	--	--	--	--	--	-	-	-
CL1328.Contig1	310	gi|269785017|ref|NP_001161660.1|	55.8	5e-07	sortilin-like protein receptor [Saccoglossus kowalevskii] >gi|268054331|gb|ACY92652.1| sortilin-like protein receptor [Saccoglossus kowalevskii]	--	--	--	--	sp|O54861|SORT_RAT	47.8	6e-06	Sortilin OS=Rattus norvegicus GN=Sort1 PE=1 SV=3	--	--	--	--	--	--	--	--	--	--	-	-	-
CL1335.Contig1	1682	--	--	--	--	--	--	--	--	--	--	--	--	--	--	--	--	--	--	--	--	--	--	-	-	-
CL1338.Contig1	250	--	--	--	--	--	--	--	--	--	--	--	--	--	--	--	--	--	--	--	--	--	--	-	-	-
CL134.Contig1	287	--	--	--	--	--	--	--	--	--	--	--	--	--	--	--	--	--	--	--	--	--	--	-	-	-
CL1341.Contig1	1159	gi|301609876|ref|XP_002934493.1|	87.4	1e-15	PREDICTED: neogenin-like [Xenopus (Silurana) tropicalis]	--	--	--	--	sp|P70211|DCC_MOUSE	80.9	5e-15	Netrin receptor DCC OS=Mus musculus GN=Dcc PE=1 SV=1	--	--	--	--	--	K06765	2e-16	87.4	xtr:100486082	deleted in colorectal carcinoma	GO:0007409//axonogenesis;GO:0050794//regulation of cellular process	-	GO:0016020//membrane
CL1342.Contig1	253	--	--	--	--	--	--	--	--	--	--	--	--	--	--	--	--	--	--	--	--	--	--	-	-	-
CL135.Contig1	1783	gi|125717|sp|P17713.1|STK_HYDAT	414	1e-114	RecName: Full=Tyrosine-protein kinase STK; AltName: Full=P57-STK >gi|159274|gb|AAA29217.1| src-related protein STK [Hydra vulgaris]	gi|55583458|gb|AC150392.2|	75.8	5e-10	Branchiostoma floridae clone CH302-12P3, complete sequence	sp|P17713|STK_HYDVU	414	4e-115	Tyrosine-protein kinase STK OS=Hydra vulgaris GN=STK PE=2 SV=1	--	--	--	--	--	K05705	1e-114	414	hmg:100198593	proto-oncogene tyrosine-protein kinase Yes [EC:2.7.10.2]	GO:0007611//learning or memory;GO:0010033//response to organic substance;GO:0050851//antigen receptor-mediated signaling pathway;GO:0050974//detection of mechanical stimulus involved in sensory perception;GO:0023014;GO:0007420//brain development;GO:0006468//protein amino acid phosphorylation;GO:0008366//axon ensheathment;GO:0016477//cell migration;GO:0042098//T cell proliferation	GO:0005102//receptor binding;GO:0000166//nucleotide binding;GO:0004713//protein tyrosine kinase activity;GO:0008092//cytoskeletal protein binding	GO:0016020//membrane;GO:0043231//intracellular membrane-bounded organelle;GO:0044444//cytoplasmic part
CL1355.Contig1	309	--	--	--	--	--	--	--	--	--	--	--	--	--	--	--	--	--	--	--	--	--	--	-	-	-
CL1357.Contig1	406	gi|195433631|ref|XP_002064813.1|	110	2e-23	GK15001 [Drosophila willistoni] >gi|194160898|gb|EDW75799.1| GK15001 [Drosophila willistoni]	--	--	--	--	sp|P04146|COPIA_DROME	78.2	4e-15	Copia protein OS=Drosophila melanogaster GN=GIP PE=1 SV=3	--	--	--	--	--	K15074	1e-15	81.3	nvi:100122749	BTB/POZ domain-containing adapter for CUL3-mediated RhoA degradation protein	-	GO:0005488//binding	-
CL1358.Contig1	537	--	--	--	--	--	--	--	--	--	--	--	--	--	--	--	--	--	--	--	--	--	--	-	-	-
CL1360.Contig1	216	--	--	--	--	--	--	--	--	--	--	--	--	--	--	--	--	--	--	--	--	--	--	-	-	-
CL1362.Contig1	329	--	--	--	--	--	--	--	--	--	--	--	--	--	--	--	--	--	--	--	--	--	--	-	-	-
CL1369.Contig1	352	--	--	--	--	--	--	--	--	--	--	--	--	--	--	--	--	--	--	--	--	--	--	-	-	-
CL137.Contig1	491	--	--	--	--	--	--	--	--	--	--	--	--	--	--	--	--	--	--	--	--	--	--	-	-	-
CL137.Contig2	919	--	--	--	--	--	--	--	--	--	--	--	--	--	--	--	--	--	--	--	--	--	--	-	-	-
CL1371.Contig1	351	--	--	--	--	--	--	--	--	--	--	--	--	--	--	--	--	--	--	--	--	--	--	-	-	-
CL1372.Contig1	249	gi|115629180|ref|XP_781835.2|	52.4	3e-08	PREDICTED: similar to membrane guanylyl cyclase [Strongylocentrotus purpuratus] >gi|115928636|ref|XP_001181259.1| PREDICTED: similar to membrane guanylyl cyclase [Strongylocentrotus purpuratus]	--	--	--	--	--	--	--	--	--	--	--	--	--	K12323	4e-09	52.4	spu:576434	atrial natriuretic peptide receptor A [EC:4.6.1.2]	-	-	-
CL1373.Contig1	248	--	--	--	--	gi|70944241|ref|XM_736981.1|	60	4e-06	Plasmodium chabaudi chabaudi hypothetical protein (PC104640.00.0) partial mRNA	--	--	--	--	--	--	--	--	--	--	--	--	--	--	-	-	-
CL1374.Contig1	282	--	--	--	--	--	--	--	--	--	--	--	--	--	--	--	--	--	--	--	--	--	--	-	-	-
CL1375.Contig1	239	--	--	--	--	--	--	--	--	--	--	--	--	--	--	--	--	--	--	--	--	--	--	-	-	-
CL1376.Contig1	327	gi|115931374|ref|XP_001183141.1|	87.8	1e-16	PREDICTED: similar to endonuclease-reverse transcriptase, partial [Strongylocentrotus purpuratus]	--	--	--	--	--	--	--	--	--	--	--	--	--	--	--	--	--	--	-	-	-
CL1377.Contig1	314	--	--	--	--	--	--	--	--	--	--	--	--	--	--	--	--	--	--	--	--	--	--	-	-	-
CL1378.Contig1	256	--	--	--	--	--	--	--	--	--	--	--	--	--	--	--	--	--	--	--	--	--	--	-	-	-
CL1379.Contig1	312	--	--	--	--	--	--	--	--	--	--	--	--	--	--	--	--	--	--	--	--	--	--	-	-	-
CL138.Contig1	273	--	--	--	--	--	--	--	--	--	--	--	--	--	--	--	--	--	--	--	--	--	--	-	-	-
CL1380.Contig1	265	gi|332017048|gb|EGI57847.1|	115	7e-25	Transmembrane protein 181 [Acromyrmex echinatior]	--	--	--	--	sp|Q9P2C4|TM181_HUMAN	104	4e-23	Transmembrane protein 181 OS=Homo sapiens GN=TMEM181 PE=1 SV=2	--	--	--	--	--	--	--	--	--	--	-	-	-
CL1381.Contig1	327	--	--	--	--	--	--	--	--	--	--	--	--	--	--	--	--	--	--	--	--	--	--	-	-	-
CL1382.Contig1	1714	gi|340383926|ref|XP_003390467.1|	425	1e-117	PREDICTED: oxysterol-binding protein 2-like, partial [Amphimedon queenslandica]	--	--	--	--	sp|P16258|OSBP1_RABIT	323	5e-88	Oxysterol-binding protein 1 OS=Oryctolagus cuniculus GN=OSBP PE=1 SV=1	--	--	--	--	--	--	--	--	--	--	-	-	-
CL1383.Contig1	424	--	--	--	--	--	--	--	--	--	--	--	--	--	--	--	--	--	--	--	--	--	--	-	-	-
CL1384.Contig1	327	--	--	--	--	--	--	--	--	--	--	--	--	--	--	--	--	--	--	--	--	--	--	-	-	-
CL1385.Contig1	453	gi|291244996|ref|XP_002742380.1|	262	3e-69	PREDICTED: dynein, axonemal, heavy chain 5-like [Saccoglossus kowalevskii]	gi|198423493|ref|XM_002122851.1|	79.8	8e-12	PREDICTED: Ciona intestinalis similar to Dynein heavy chain 5, axonemal (Axonemal beta dynein heavy chain 5) (Ciliary dynein heavy chain 5) (LOC100182864), mRNA	sp|Q8TE73|DYH5_HUMAN	244	6e-65	Dynein heavy chain 5, axonemal OS=Homo sapiens GN=DNAH5 PE=1 SV=3	--	--	--	--	--	K10408	4e-19	93.6	cin:100181862	dynein heavy chain, axonemal	GO:0048870//cell motility;GO:0007017//microtubule-based process	GO:0003774//motor activity;GO:0032559//adenyl ribonucleotide binding	GO:0030286//dynein complex
CL1386.Contig1	513	gi|221115620|ref|XP_002166171.1|	213	3e-54	PREDICTED: similar to glutamic acid decarboxylase [Hydra magnipapillata]	gi|221115595|ref|XM_002165784.1|	65.9	1e-07	PREDICTED: Hydra magnipapillata similar to glutamic acid decarboxylase (LOC100211748), mRNA	sp|Q28D99|GADL1_XENTR	174	7e-44	Glutamate decarboxylase-like protein 1 (Fragment) OS=Xenopus tropicalis GN=gadl1 PE=2 SV=2	--	--	--	--	--	K01580	5e-55	213	hmg:100199858	glutamate decarboxylase [EC:4.1.1.15]	GO:0044237//cellular metabolic process	GO:0005488//binding;GO:0016831//carboxy-lyase activity	GO:0043231//intracellular membrane-bounded organelle;GO:0031410//cytoplasmic vesicle;GO:0005886//plasma membrane
CL1387.Contig1	487	--	--	--	--	--	--	--	--	--	--	--	--	--	--	--	--	--	--	--	--	--	--	-	-	-
CL1388.Contig1	357	--	--	--	--	--	--	--	--	--	--	--	--	--	--	--	--	--	--	--	--	--	--	-	-	-
CL1389.Contig1	1544	--	--	--	--	--	--	--	--	--	--	--	--	--	--	--	--	--	--	--	--	--	--	-	-	-
CL139.Contig1	1185	--	--	--	--	--	--	--	--	--	--	--	--	--	--	--	--	--	--	--	--	--	--	-	-	-
CL1390.Contig1	457	gi|156387822|ref|XP_001634401.1|	52.4	6e-06	predicted protein [Nematostella vectensis] >gi|156221484|gb|EDO42338.1| predicted protein [Nematostella vectensis]	--	--	--	--	--	--	--	--	--	--	--	--	--	K12618	1e-06	52.4	nve:NEMVE_v1g242212	5'-3' exoribonuclease 1 [EC:3.1.13.-]	-	-	-
CL1391.Contig1	419	--	--	--	--	--	--	--	--	--	--	--	--	--	--	--	--	--	--	--	--	--	--	-	-	-
CL1392.Contig1	507	gi|332164682|ref|NP_001193683.1|	110	2e-23	zinc finger protein 470 [Bos taurus]	--	--	--	--	sp|B2RUI1|ZN551_MOUSE	110	2e-24	Zinc finger protein 551 OS=Mus musculus GN=Znf551 PE=2 SV=2	SPAC4G8.13c	49.3	3e-06	COG5048	FOG: Zn-finger	K09228	3e-24	110	bta:444866	KRAB domain-containing zinc finger protein	-	-	-
CL1395.Contig1	242	gi|221118427|ref|XP_002158326.1|	56.6	3e-07	PREDICTED: similar to 52 kDa repressor of the inhibitor of the protein kinase [Hydra magnipapillata]	--	--	--	--	--	--	--	--	--	--	--	--	--	--	--	--	--	--	-	-	-
CL1398.Contig1	443	gi|198419492|ref|XP_002119638.1|	79	6e-14	PREDICTED: similar to Y45F10A.7a [Ciona intestinalis]	--	--	--	--	--	--	--	--	all1541_2	51.6	5e-07	COG0695	Glutaredoxin and related proteins	K00384	4e-06	50.4	dre:352924	thioredoxin reductase (NADPH) [EC:1.8.1.9]	GO:0006796//phosphate metabolic process	GO:0004721//phosphoprotein phosphatase activity	-
CL14.Contig1	1131	--	--	--	--	--	--	--	--	--	--	--	--	--	--	--	--	--	--	--	--	--	--	-	-	-
CL140.Contig1	897	--	--	--	--	--	--	--	--	--	--	--	--	--	--	--	--	--	--	--	--	--	--	-	-	-
CL1401.Contig1	232	--	--	--	--	--	--	--	--	--	--	--	--	--	--	--	--	--	--	--	--	--	--	-	-	-
CL1402.Contig1	705	--	--	--	--	--	--	--	--	--	--	--	--	--	--	--	--	--	--	--	--	--	--	-	-	-
CL1407.Contig1	314	gi|324501539|gb|ADY40683.1|	68.6	8e-11	Phospholipid-transporting ATPase VA [Ascaris suum]	gi|157785612|ref|NM_001105628.1|	60	5e-06	Bos taurus ATPase, class V, type 10D (ATP10D), mRNA >gi|157279083|gb|BC153227.1| Bos taurus ATPase, class V, type 10D, mRNA (cDNA clone MGC:160068 IMAGE:8513204), complete cds	sp|Q5BL50|AT8B1_XENTR	56.6	1e-08	Probable phospholipid-transporting ATPase IC OS=Xenopus tropicalis GN=atp8b1 PE=2 SV=1	YAL026c	49.7	1e-06	COG0474	Cation transport ATPase	K01530	4e-14	76.6	hmg:100198383	phospholipid-translocating ATPase [EC:3.6.3.1]	GO:0009987//cellular process;GO:0006810//transport	GO:0005488//binding;GO:0005215//transporter activity;GO:0016787//hydrolase activity	GO:0043231//intracellular membrane-bounded organelle
CL1408.Contig1	241	--	--	--	--	--	--	--	--	--	--	--	--	--	--	--	--	--	--	--	--	--	--	-	-	-
CL1409.Contig1	252	--	--	--	--	--	--	--	--	--	--	--	--	--	--	--	--	--	--	--	--	--	--	-	-	-
CL141.Contig1	375	--	--	--	--	--	--	--	--	--	--	--	--	--	--	--	--	--	--	--	--	--	--	-	-	-
CL141.Contig2	463	--	--	--	--	--	--	--	--	--	--	--	--	--	--	--	--	--	--	--	--	--	--	-	-	-
CL1412.Contig1	248	--	--	--	--	--	--	--	--	--	--	--	--	--	--	--	--	--	--	--	--	--	--	-	-	-
CL1413.Contig1	351	gi|74865845|sp|Q8MP30.1|Y7791_DICDI	85.5	6e-16	RecName: Full=Uncharacterized histidine-rich protein DDB_G0274557; Flags: Precursor	gi|227291899|emb|FN376095.1|	95.6	1e-16	Schistosoma mansoni genome sequence supercontig Smp_scaff018804	sp|Q8MP30|Y7791_DICDI	85.5	2e-17	Uncharacterized histidine-rich protein DDB_G0274557 OS=Dictyostelium discoideum GN=DDB_G0274557 PE=4 SV=1	alr1093	55.5	2e-08	COG0523	Putative GTPases (G3E family)	K15190	5e-13	72.8	dvi:Dvir_GJ21451	7SK snRNA methylphosphate capping enzyme [EC:2.1.1.-]	-	GO:0016772//transferase activity, transferring phosphorus-containing groups	-
CL1414.Contig1	1760	gi|74007193|ref|XP_548891.2|	197	1e-48	PREDICTED: similar to Membrane-bound transcription factor site 2 protease (S2P endopeptidase) (Site-2 protease) (Sterol-regulatory element-binding proteins intramembrane protease) [Canis familiaris]	--	--	--	--	sp|O54862|MBTP2_CRIGR	197	5e-50	Membrane-bound transcription factor site-2 protease OS=Cricetulus griseus GN=MBTPS2 PE=2 SV=1	--	--	--	--	--	K07765	2e-49	197	cfa:491771	S2P endopeptidase [EC:3.4.24.85]	-	-	GO:0044424//intracellular part
CL1415.Contig1	1431	gi|221091010|ref|XP_002169982.1|	335	4e-90	PREDICTED: similar to F-box and WD-40 domain protein 9 [Hydra magnipapillata]	--	--	--	--	sp|Q2T9T9|FBXW9_BOVIN	167	7e-41	F-box/WD repeat-containing protein 9 OS=Bos taurus GN=FBXW9 PE=2 SV=1	ECU01g1300	65.5	2e-10	COG2319	FOG: WD40 repeat	K10265	6e-91	335	hmg:100209290	F-box and WD-40 domain protein 9	-	-	-
CL1416.Contig1	427	gi|10998792|gb|AAG25994.1|AF308652_1	75.5	7e-13	integrin beta chain [Podocoryna carnea]	--	--	--	--	sp|P11835|ITB2_MOUSE	58.5	4e-09	Integrin beta-2 OS=Mus musculus GN=Itgb2 PE=2 SV=2	--	--	--	--	--	K05719	1e-11	68.6	nve:NEMVE_v1g80868	integrin beta 1	GO:0007155//cell adhesion;GO:0046649//lymphocyte activation;GO:0050900//leukocyte migration;GO:0050896//response to stimulus;GO:0023052;GO:0050789//regulation of biological process	GO:0005488//binding	GO:0044425//membrane part
CL1417.Contig1	373	--	--	--	--	gi|89179251|emb|BX957271.6|	119	8e-24	Zebrafish DNA sequence from clone CH211-130N22 in linkage group 10, complete sequence	--	--	--	--	--	--	--	--	--	--	--	--	--	--	-	-	-
CL1418.Contig1	215	--	--	--	--	gi|313847550|emb|FN869549.1|	272	5e-70	Lucinidae gen. sp. TB-2010 partial 16S rRNA gene	--	--	--	--	--	--	--	--	--	--	--	--	--	--	-	-	-
CL1419.Contig1	416	--	--	--	--	--	--	--	--	--	--	--	--	--	--	--	--	--	--	--	--	--	--	-	-	-
CL142.Contig1	309	gi|115690309|ref|XP_001202252.1|	53.1	3e-06	PREDICTED: similar to reverse transcriptase-like [Strongylocentrotus purpuratus] >gi|115732811|ref|XP_001199928.1| PREDICTED: similar to reverse transcriptase-like [Strongylocentrotus purpuratus]	--	--	--	--	--	--	--	--	--	--	--	--	--	--	--	--	--	--	-	-	-
CL1420.Contig1	792	gi|157823411|ref|NP_001101314.1|	114	6e-24	PAX-interacting protein 1 [Rattus norvegicus]	--	--	--	--	sp|A0JNA8|PAXI1_BOVIN	113	5e-25	PAX-interacting protein 1 OS=Bos taurus GN=PAXIP1 PE=2 SV=1	--	--	--	--	--	K14972	6e-27	121	nve:NEMVE_v1g207173	PAX-interacting protein 1	-	-	GO:0043231//intracellular membrane-bounded organelle
CL1421.Contig1	372	--	--	--	--	--	--	--	--	--	--	--	--	--	--	--	--	--	--	--	--	--	--	-	-	-
CL1423.Contig1	380	--	--	--	--	--	--	--	--	--	--	--	--	--	--	--	--	--	--	--	--	--	--	-	-	-
CL1424.Contig1	391	gi|327259220|ref|XP_003214436.1|	119	4e-26	PREDICTED: pinin-like [Anolis carolinensis]	--	--	--	--	sp|Q5R5X0|PININ_PONAB	118	4e-27	Pinin OS=Pongo abelii GN=PNN PE=2 SV=1	--	--	--	--	--	K13114	8e-27	118	dre:407733	pinin	GO:0006396//RNA processing;GO:0007155//cell adhesion	-	GO:0005911//cell-cell junction;GO:0044428//nuclear part
CL1425.Contig1	452	--	--	--	--	--	--	--	--	--	--	--	--	--	--	--	--	--	--	--	--	--	--	-	-	-
CL1426.Contig1	482	gi|126506318|ref|NP_001075433.1|	125	6e-28	tetrameric potassium-selective cyclic nucleotide gated channel [Strongylocentrotus purpuratus] >gi|124746345|gb|ABN14774.1| tetrameric potassium-selective cyclic nucleotide gated channel [Strongylocentrotus purpuratus]	--	--	--	--	sp|Q90980|CNG3_CHICK	73.9	1e-13	Cyclic nucleotide-gated channel rod photoreceptor subunit alpha OS=Gallus gallus PE=2 SV=1	AF0715	48.9	4e-06	COG1226	Kef-type K+ transport systems, predicted NAD-binding component	K04948	8e-14	76.3	xtr:100491997	cyclic nucleotide gated channel alpha 1	GO:0006810//transport	-	GO:0044464//cell part
CL1427.Contig1	453	--	--	--	--	--	--	--	--	--	--	--	--	--	--	--	--	--	--	--	--	--	--	-	-	-
CL1428.Contig1	329	--	--	--	--	--	--	--	--	--	--	--	--	--	--	--	--	--	--	--	--	--	--	-	-	-
CL1429.Contig1	439	--	--	--	--	gi|168830259|gb|EU336960.1|	69.9	8e-09	Lithobius forficatus alpha-amylase gene, complete cds	--	--	--	--	--	--	--	--	--	--	--	--	--	--	-	-	-
CL143.Contig1	537	gi|156385250|ref|XP_001633544.1|	55.8	9e-07	predicted protein [Nematostella vectensis] >gi|156220615|gb|EDO41481.1| predicted protein [Nematostella vectensis]	--	--	--	--	--	--	--	--	--	--	--	--	--	--	--	--	--	--	-	-	-
CL1430.Contig1	444	--	--	--	--	--	--	--	--	--	--	--	--	--	--	--	--	--	--	--	--	--	--	-	-	-
CL1431.Contig1	497	gi|119582677|gb|EAW62273.1|	54.7	2e-06	S-phase kinase-associated protein 1A (p19A), isoform CRA_c [Homo sapiens]	--	--	--	--	sp|Q6PEC4|SKP1_RAT	54.3	1e-07	S-phase kinase-associated protein 1 OS=Rattus norvegicus GN=Skp1 PE=2 SV=3	--	--	--	--	--	K03094	2e-07	55.1	hmg:100212686	S-phase kinase-associated protein 1	GO:0043161//proteasomal ubiquitin-dependent protein catabolic process;GO:0051439	GO:0005488//binding;GO:0019787//small conjugating protein ligase activity	GO:0031981//nuclear lumen;GO:0031461//cullin-RING ubiquitin ligase complex;GO:0044444//cytoplasmic part
CL1432.Contig1	937	--	--	--	--	--	--	--	--	--	--	--	--	--	--	--	--	--	--	--	--	--	--	-	-	-
CL1433.Contig1	1181	gi|221122821|ref|XP_002168220.1|	234	8e-60	PREDICTED: similar to Glycerophosphodiester phosphodiesterase 1 [Hydra magnipapillata]	--	--	--	--	sp|Q3T0T0|GDE1_BOVIN	185	1e-46	Glycerophosphodiester phosphodiesterase 1 OS=Bos taurus GN=GDE1 PE=2 SV=1	BS_yhdW	90.1	7e-18	COG0584	Glycerophosphoryl diester phosphodiesterase	K01126	7e-31	135	cbr:CBG05849	glycerophosphoryl diester phosphodiesterase [EC:3.1.4.46]	-	GO:0008081//phosphoric diester hydrolase activity	GO:0016020//membrane
CL1434.Contig1	387	gi|345487941|ref|XP_001606578.2|	70.9	2e-11	PREDICTED: SH3 domain-containing RING finger protein 3-like [Nasonia vitripennis]	--	--	--	--	sp|Q8TEJ3|SH3R3_HUMAN	65.9	2e-11	SH3 domain-containing RING finger protein 3 OS=Homo sapiens GN=SH3RF3 PE=1 SV=2	--	--	--	--	--	K12171	6e-11	65.9	tgu:100222250	E3 ubiquitin-protein ligase SH3RF1 [EC:6.3.2.19]	-	GO:0046872//metal ion binding	-
CL1435.Contig1	385	--	--	--	--	--	--	--	--	--	--	--	--	--	--	--	--	--	--	--	--	--	--	-	-	-
CL1436.Contig1	743	--	--	--	--	--	--	--	--	--	--	--	--	--	--	--	--	--	--	--	--	--	--	-	-	-
CL1437.Contig1	371	gi|298204361|gb|ADI61829.1|	90.1	3e-17	endonuclease-reverse transcriptase [Bombyx mori]	gi|156616244|emb|CU462913.8|	73.8	4e-10	Zebrafish DNA sequence from clone CH73-208H1 in linkage group 14, complete sequence	sp|Q10126|YSM6_CAEEL	47.4	7e-06	Putative uncharacterized transposon-derived protein F52C9.6 OS=Caenorhabditis elegans GN=F52C9.6 PE=5 SV=1	--	--	--	--	--	--	--	--	--	--	-	-	-
CL1438.Contig1	396	--	--	--	--	--	--	--	--	--	--	--	--	--	--	--	--	--	--	--	--	--	--	-	-	-
CL1439.Contig1	388	gi|340381015|ref|XP_003389017.1|	79.7	4e-14	PREDICTED: hypothetical protein LOC100636503 [Amphimedon queenslandica]	--	--	--	--	--	--	--	--	--	--	--	--	--	--	--	--	--	--	-	-	-
CL144.Contig1	547	--	--	--	--	--	--	--	--	--	--	--	--	--	--	--	--	--	--	--	--	--	--	-	-	-
CL144.Contig2	590	--	--	--	--	--	--	--	--	--	--	--	--	--	--	--	--	--	--	--	--	--	--	-	-	-
CL1440.Contig1	1509	gi|268580717|ref|XP_002645341.1|	120	2e-25	Hypothetical protein CBG00277 [Caenorhabditis briggsae]	gi|152013192|gb|AC199142.9|	105	5e-19	Canis familiaris, clone XX-240A15, complete sequence	--	--	--	--	NMB1401	52.8	2e-06	COG3676	Transposase and inactivated derivatives	K15015	7e-11	69.3	hmg:100215337	solute carrier family 32 (vesicular inhibitory amino acid transporter)	-	-	-
CL1441.Contig1	363	--	--	--	--	--	--	--	--	--	--	--	--	--	--	--	--	--	--	--	--	--	--	-	-	-
CL1442.Contig1	379	gi|156229745|gb|AAI52491.1|	55.8	5e-07	LOC797832 protein [Danio rerio]	gi|187466908|emb|CU633765.6|	141	2e-30	Zebrafish DNA sequence from clone CH1073-164F11 in linkage group 13, complete sequence	sp|Q55CN6|PKS3_DICDI	52	3e-07	Probable polyketide synthase 3 OS=Dictyostelium discoideum GN=pks3 PE=3 SV=1	--	--	--	--	--	--	--	--	--	--	-	-	-
CL1443.Contig1	349	--	--	--	--	--	--	--	--	--	--	--	--	--	--	--	--	--	--	--	--	--	--	-	-	-
CL1444.Contig1	486	--	--	--	--	gi|225631926|emb|AL844509.2|	65.9	1e-07	Plasmodium falciparum 3D7 chromosome 13	--	--	--	--	--	--	--	--	--	--	--	--	--	--	-	-	-
CL1445.Contig1	356	--	--	--	--	--	--	--	--	--	--	--	--	--	--	--	--	--	--	--	--	--	--	-	-	-
CL1446.Contig1	1202	--	--	--	--	--	--	--	--	--	--	--	--	--	--	--	--	--	--	--	--	--	--	-	-	-
CL1447.Contig1	387	--	--	--	--	--	--	--	--	--	--	--	--	--	--	--	--	--	--	--	--	--	--	-	-	-
CL1448.Contig1	415	--	--	--	--	--	--	--	--	--	--	--	--	--	--	--	--	--	--	--	--	--	--	-	-	-
CL1449.Contig1	418	gi|301608492|ref|XP_002933822.1|	76.3	4e-13	PREDICTED: cytochrome P450 2D4-like [Xenopus (Silurana) tropicalis]	--	--	--	--	sp|Q4V8D1|CP2U1_RAT	70.1	1e-12	Cytochrome P450 2U1 OS=Rattus norvegicus GN=Cyp2u1 PE=1 SV=1	--	--	--	--	--	K07414	3e-12	70.5	tgu:100222415	cytochrome P450, family 2, subfamily D [EC:1.14.14.1]	-	GO:0046872//metal ion binding;GO:0016491//oxidoreductase activity	-
CL1450.Contig1	424	--	--	--	--	--	--	--	--	--	--	--	--	--	--	--	--	--	--	--	--	--	--	-	-	-
CL1451.Contig1	508	gi|91084203|ref|XP_967906.1|	68.9	8e-11	PREDICTED: similar to CG8245 CG8245-PA [Tribolium castaneum]	--	--	--	--	--	--	--	--	--	--	--	--	--	--	--	--	--	--	-	-	-
CL1452.Contig1	340	gi|66472764|ref|NP_001018601.1|	85.1	8e-16	transmembrane protein 41A-A precursor [Danio rerio] >gi|82192654|sp|Q502G2.1|T41AA_DANRE RecName: Full=Transmembrane protein 41A-A; Flags: Precursor >gi|63102204|gb|AAH95709.1| Transmembrane protein 41aa [Danio rerio] >gi|159570825|emb|CAP19439.1| novel protein similar to vertebrate transmembrane protein 41A (TMEM41A, zgc:112259) [Danio rerio]	--	--	--	--	sp|Q502G2|T41AA_DANRE	85.1	3e-17	Transmembrane protein 41A-A OS=Danio rerio GN=tmem41aa PE=2 SV=1	--	--	--	--	--	--	--	--	--	--	-	-	GO:0016020//membrane
CL1453.Contig1	361	--	--	--	--	--	--	--	--	--	--	--	--	--	--	--	--	--	--	--	--	--	--	-	-	-
CL1454.Contig1	755	--	--	--	--	--	--	--	--	--	--	--	--	--	--	--	--	--	--	--	--	--	--	-	-	-
CL1455.Contig1	422	gi|225715352|gb|ACO13522.1|	108	5e-23	Creatine kinase, testis isozyme [Esox lucius]	gi|182889729|gb|BC165565.1|	61.9	2e-06	Danio rerio creatine kinase, mitochondrial 1, mRNA (cDNA clone MGC:192653 IMAGE:100061110), complete cds	sp|P24722|KCRT_ONCMY	108	4e-24	Creatine kinase, testis isozyme OS=Oncorhynchus mykiss GN=tck1 PE=2 SV=1	--	--	--	--	--	K00933	8e-26	115	nve:NEMVE_v1g88035	creatine kinase [EC:2.7.3.2]	-	GO:0016301//kinase activity;GO:0032559//adenyl ribonucleotide binding	GO:0042995//cell projection
CL146.Contig1	475	--	--	--	--	--	--	--	--	--	--	--	--	--	--	--	--	--	--	--	--	--	--	-	-	-
CL1460.Contig1	707	--	--	--	--	--	--	--	--	--	--	--	--	--	--	--	--	--	--	--	--	--	--	-	-	-
CL1462.Contig1	216	--	--	--	--	--	--	--	--	--	--	--	--	--	--	--	--	--	--	--	--	--	--	-	-	-
CL1468.Contig1	220	--	--	--	--	--	--	--	--	--	--	--	--	--	--	--	--	--	--	--	--	--	--	-	-	-
CL147.Contig1	452	gi|194897696|ref|XP_001978706.1|	40.4	3e-06	GG17530 [Drosophila erecta] >gi|190650355|gb|EDV47633.1| GG17530 [Drosophila erecta]	--	--	--	--	--	--	--	--	--	--	--	--	--	--	--	--	--	--	-	-	-
CL1470.Contig1	214	--	--	--	--	--	--	--	--	--	--	--	--	--	--	--	--	--	--	--	--	--	--	-	-	-
CL1472.Contig1	705	--	--	--	--	--	--	--	--	--	--	--	--	--	--	--	--	--	--	--	--	--	--	-	-	-
CL1475.Contig1	823	gi|156387425|ref|XP_001634204.1|	85.1	3e-15	predicted protein [Nematostella vectensis] >gi|156221284|gb|EDO42141.1| predicted protein [Nematostella vectensis]	--	--	--	--	--	--	--	--	--	--	--	--	--	--	--	--	--	--	-	-	-
CL1482.Contig1	520	--	--	--	--	--	--	--	--	--	--	--	--	--	--	--	--	--	--	--	--	--	--	-	-	-
CL1488.Contig1	844	--	--	--	--	--	--	--	--	--	--	--	--	--	--	--	--	--	--	--	--	--	--	-	-	-
CL149.Contig1	862	gi|327261891|ref|XP_003215760.1|	299	1e-79	PREDICTED: mediator of RNA polymerase II transcription subunit 23-like [Anolis carolinensis]	gi|297291740|ref|XM_002803897.1|	79.8	2e-11	PREDICTED: Macaca mulatta mediator complex subunit 23, transcript variant 4 (MED23), mRNA	sp|Q5RIW8|MED23_DANRE	296	4e-80	Mediator of RNA polymerase II transcription subunit 23 OS=Danio rerio GN=med23 PE=2 SV=2	--	--	--	--	--	K15166	2e-80	299	tgu:100221789	mediator of RNA polymerase II transcription subunit 23	GO:0010468//regulation of gene expression;GO:0006351//transcription, DNA-dependent	-	GO:0043234//protein complex;GO:0043231//intracellular membrane-bounded organelle
CL1492.Contig1	393	--	--	--	--	--	--	--	--	--	--	--	--	--	--	--	--	--	--	--	--	--	--	-	-	-
CL1494.Contig1	211	--	--	--	--	--	--	--	--	--	--	--	--	--	--	--	--	--	--	--	--	--	--	-	-	-
CL1495.Contig1	576	--	--	--	--	--	--	--	--	--	--	--	--	--	--	--	--	--	--	--	--	--	--	-	-	-
CL1498.Contig1	222	gi|119624987|gb|EAX04582.1|	69.7	4e-11	hCG1999844 [Homo sapiens]	gi|238663467|emb|FN357520.1|	60	4e-06	Schistosoma mansoni genome sequence supercontig Smp_scaff000229	sp|Q8MP30|Y7791_DICDI	67.8	5e-12	Uncharacterized histidine-rich protein DDB_G0274557 OS=Dictyostelium discoideum GN=DDB_G0274557 PE=4 SV=1	--	--	--	--	--	K04700	1e-07	54.7	dgr:Dgri_GH24784	suppressor of cytokine signaling, invertebrate	-	-	-
CL15.Contig1	1714	gi|221101452|ref|XP_002161919.1|	182	4e-44	PREDICTED: similar to tyrosine kinase receptor, partial [Hydra magnipapillata]	gi|94966292|dbj|AB231868.1|	85.7	5e-13	Nematostella vectensis genes for zinc finger proteins Nv-ZicB, Nv-ZicC, Nv-ZicD, Nv-ZicE, complete cds	sp|Q02505|MUC3A_HUMAN	73.9	3e-14	Mucin-3A OS=Homo sapiens GN=MUC3A PE=2 SV=2	--	--	--	--	--	K10751	2e-60	185	spu:591918	chromatin assembly factor 1 subunit B	-	-	-
CL150.Contig1	733	--	--	--	--	--	--	--	--	--	--	--	--	--	--	--	--	--	--	--	--	--	--	-	-	-
CL1503.Contig1	229	--	--	--	--	--	--	--	--	--	--	--	--	--	--	--	--	--	--	--	--	--	--	-	-	-
CL1504.Contig1	200	--	--	--	--	--	--	--	--	--	--	--	--	--	--	--	--	--	--	--	--	--	--	-	-	-
CL1506.Contig1	982	--	--	--	--	--	--	--	--	--	--	--	--	--	--	--	--	--	--	--	--	--	--	-	-	-
CL151.Contig1	715	gi|224090206|ref|XP_002190383.1|	211	2e-53	PREDICTED: similar to Probable phospholipid-transporting ATPase ID [Taeniopygia guttata]	gi|301614274|ref|XM_002936572.1|	69.9	1e-08	PREDICTED: Xenopus (Silurana) tropicalis ATPase, class I, type 8B, member 4 (atp8b4), mRNA	sp|A3FIN4|AT8B5_MOUSE	200	2e-51	Probable phospholipid-transporting ATPase FetA OS=Mus musculus GN=Atp8b5 PE=2 SV=1	SPAC4F10.16c	117	2e-26	COG0474	Cation transport ATPase	K01530	1e-59	229	nve:NEMVE_v1g50157	phospholipid-translocating ATPase [EC:3.6.3.1]	-	GO:0005488//binding;GO:0016817//hydrolase activity, acting on acid anhydrides;GO:0005215//transporter activity	-
CL1511.Contig1	1075	gi|296202681|ref|XP_002748558.1|	133	2e-29	PREDICTED: uncharacterized protein C17orf98-like [Callithrix jacchus]	--	--	--	--	sp|A8MV24|CQ098_HUMAN	129	1e-29	Uncharacterized protein C17orf98 OS=Homo sapiens GN=C17orf98 PE=4 SV=1	--	--	--	--	--	--	--	--	--	--	-	-	-
CL1514.Contig1	541	--	--	--	--	--	--	--	--	--	--	--	--	--	--	--	--	--	--	--	--	--	--	-	-	-
CL1516.Contig1	298	--	--	--	--	--	--	--	--	--	--	--	--	--	--	--	--	--	--	--	--	--	--	-	-	-
CL1517.Contig1	308	--	--	--	--	--	--	--	--	--	--	--	--	--	--	--	--	--	--	--	--	--	--	-	-	-
CL1519.Contig1	234	--	--	--	--	--	--	--	--	--	--	--	--	--	--	--	--	--	--	--	--	--	--	-	-	-
CL152.Contig1	250	--	--	--	--	--	--	--	--	--	--	--	--	--	--	--	--	--	--	--	--	--	--	-	-	-
CL1523.Contig1	647	--	--	--	--	--	--	--	--	--	--	--	--	--	--	--	--	--	--	--	--	--	--	-	-	-
CL1531.Contig1	399	--	--	--	--	--	--	--	--	--	--	--	--	--	--	--	--	--	--	--	--	--	--	-	-	-
CL1532.Contig1	435	--	--	--	--	--	--	--	--	--	--	--	--	--	--	--	--	--	--	--	--	--	--	-	-	-
CL1533.Contig1	348	--	--	--	--	--	--	--	--	--	--	--	--	--	--	--	--	--	--	--	--	--	--	-	-	-
CL1535.Contig1	476	--	--	--	--	--	--	--	--	--	--	--	--	--	--	--	--	--	--	--	--	--	--	-	-	-
CL1538.Contig1	208	--	--	--	--	--	--	--	--	--	--	--	--	--	--	--	--	--	--	--	--	--	--	-	-	-
CL154.Contig1	1788	gi|123482337|ref|XP_001323756.1|	128	8e-28	ankyrin repeat protein [Trichomonas vaginalis G3]	--	--	--	--	sp|Q9Z2F6|BCL3_MOUSE	121	6e-27	B-cell lymphoma 3 protein homolog OS=Mus musculus GN=Bcl3 PE=1 SV=2	all2748	88.6	3e-17	COG0666	FOG: Ankyrin repeat	K09258	2e-26	121	mmu:12051	B-cell CLL/lymphoma protein 3	GO:0002460;GO:0010557//positive regulation of macromolecule biosynthetic process;GO:0051707//response to other organism;GO:0010558//negative regulation of macromolecule biosynthetic process;GO:0031327//negative regulation of cellular biosynthetic process;GO:0048534;GO:0031328//positive regulation of cellular biosynthetic process;GO:0042035//regulation of cytokine biosynthetic process;GO:0002252;G…	GO:0005488//binding	GO:0044424//intracellular part
CL155.Contig1	262	--	--	--	--	--	--	--	--	--	--	--	--	--	--	--	--	--	--	--	--	--	--	-	-	-
CL156.Contig1	1435	--	--	--	--	--	--	--	--	--	--	--	--	--	--	--	--	--	--	--	--	--	--	-	-	-
CL158.Contig1	1128	gi|72178214|ref|XP_789860.1|	358	2e-97	PREDICTED: similar to Ras-associated protein Rap1 [Strongylocentrotus purpuratus] >gi|115955555|ref|XP_001182193.1| PREDICTED: similar to Ras-associated protein Rap1 [Strongylocentrotus purpuratus]	gi|115955554|ref|XM_001182193.1|	77.8	8e-11	PREDICTED: Strongylocentrotus purpuratus similar to Ras-associated protein Rap1 (LOC584924), mRNA	sp|Q6IML7|DJC27_RAT	358	1e-98	DnaJ homolog subfamily C member 27 OS=Rattus norvegicus GN=Dnajc27 PE=2 SV=1	YER031c	105	2e-22	COG1100	GTPase SAR1 and related small G proteins	K07877	7e-28	125	cfa:480883	Ras-related protein Rab-2A	GO:0035556	GO:0032561//guanyl ribonucleotide binding;GO:0005515//protein binding	GO:0043231//intracellular membrane-bounded organelle
CL159.Contig1	749	gi|307180562|gb|EFN68518.1|	72	2e-11	Peritrophin-1 [Camponotus floridanus]	--	--	--	--	sp|P98088|MUC5A_HUMAN	57	4e-08	Mucin-5AC (Fragments) OS=Homo sapiens GN=MUC5AC PE=1 SV=3	--	--	--	--	--	K10955	1e-08	60.5	tgu:100220116	intestinal mucin-2	-	-	-
CL16.Contig1	455	gi|221118815|ref|XP_002161565.1|	55.5	7e-07	PREDICTED: similar to F59H6.5 [Hydra magnipapillata]	--	--	--	--	--	--	--	--	--	--	--	--	--	--	--	--	--	--	-	-	-
CL160.Contig1	2025	gi|195379716|ref|XP_002048623.1|	66.2	6e-09	GJ11255 [Drosophila virilis] >gi|194155781|gb|EDW70965.1| GJ11255 [Drosophila virilis]	--	--	--	--	sp|Q9NZW4|DSPP_HUMAN	60.1	2e-08	Dentin sialophosphoprotein OS=Homo sapiens GN=DSPP PE=1 SV=2	--	--	--	--	--	K12597	9e-06	52.8	aml:100481808	protein AIR1/2	GO:0032502//developmental process;GO:0032501//multicellular organismal process	-	-
CL161.Contig1	718	--	--	--	--	--	--	--	--	--	--	--	--	--	--	--	--	--	--	--	--	--	--	-	-	-
CL162.Contig1	442	--	--	--	--	--	--	--	--	--	--	--	--	--	--	--	--	--	--	--	--	--	--	-	-	-
CL163.Contig1	247	--	--	--	--	--	--	--	--	--	--	--	--	--	--	--	--	--	--	--	--	--	--	-	-	-
CL164.Contig1	2552	gi|195456938|ref|XP_002075354.1|	96.7	5e-18	GK17577 [Drosophila willistoni] >gi|194171439|gb|EDW86340.1| GK17577 [Drosophila willistoni]	--	--	--	--	sp|P98088|MUC5A_HUMAN	76.6	2e-13	Mucin-5AC (Fragments) OS=Homo sapiens GN=MUC5AC PE=1 SV=3	YGL028c	60.8	1e-08	COG5309	Exo-beta-1,3-glucanase	K10955	3e-11	71.2	xtr:100493286	intestinal mucin-2	-	-	-
CL165.Contig1	774	--	--	--	--	--	--	--	--	--	--	--	--	--	--	--	--	--	--	--	--	--	--	-	-	-
CL167.Contig1	232	--	--	--	--	--	--	--	--	--	--	--	--	--	--	--	--	--	--	--	--	--	--	-	-	-
CL169.Contig1	3307	gi|340373435|ref|XP_003385247.1|	343	3e-92	PREDICTED: alternative oxidase, mitochondrial-like [Amphimedon queenslandica]	--	--	--	--	sp|Q26710|AOX_TRYBB	236	2e-61	Alternative oxidase, mitochondrial OS=Trypanosoma brucei brucei GN=AOX PE=1 SV=2	--	--	--	--	--	--	--	--	--	--	GO:0032501//multicellular organismal process;GO:0008152//metabolic process	-	GO:0031967;GO:0016020//membrane
CL17.Contig1	1426	gi|124512050|ref|XP_001349158.1|	56.6	3e-06	conserved Plasmodium membrane protein, unknown function [Plasmodium falciparum 3D7] >gi|23498926|emb|CAD51004.1| conserved Plasmodium membrane protein, unknown function [Plasmodium falciparum 3D7]	--	--	--	--	--	--	--	--	--	--	--	--	--	--	--	--	--	--	-	-	-
CL17.Contig2	1418	gi|124512050|ref|XP_001349158.1|	56.6	3e-06	conserved Plasmodium membrane protein, unknown function [Plasmodium falciparum 3D7] >gi|23498926|emb|CAD51004.1| conserved Plasmodium membrane protein, unknown function [Plasmodium falciparum 3D7]	--	--	--	--	--	--	--	--	--	--	--	--	--	--	--	--	--	--	-	-	-
CL17.Contig3	1200	--	--	--	--	--	--	--	--	--	--	--	--	--	--	--	--	--	--	--	--	--	--	-	-	-
CL17.Contig4	1192	--	--	--	--	--	--	--	--	--	--	--	--	--	--	--	--	--	--	--	--	--	--	-	-	-
CL170.Contig1	286	--	--	--	--	--	--	--	--	--	--	--	--	--	--	--	--	--	--	--	--	--	--	-	-	-
CL171.Contig1	1960	gi|327286534|ref|XP_003227985.1|	436	1e-120	PREDICTED: l-threonine 3-dehydrogenase, mitochondrial-like [Anolis carolinensis]	gi|221124613|ref|XM_002168954.1|	85.7	6e-13	PREDICTED: Hydra magnipapillata similar to predicted protein (LOC100215415), mRNA	sp|Q2KIR8|TDH_BOVIN	427	3e-119	L-threonine 3-dehydrogenase, mitochondrial OS=Bos taurus GN=TDH PE=2 SV=1	SA0511	272	1e-72	COG0451	Nucleoside-diphosphate-sugar epimerases	K00060	1e-126	454	hmg:100215415	threonine 3-dehydrogenase [EC:1.1.1.103]	-	-	-
CL172.Contig1	229	--	--	--	--	--	--	--	--	--	--	--	--	--	--	--	--	--	--	--	--	--	--	-	-	-
CL173.Contig1	1717	gi|291227974|ref|XP_002733960.1|	157	2e-36	PREDICTED: jumonji domain containing 5-like [Saccoglossus kowalevskii]	--	--	--	--	sp|Q497B8|KDM8_RAT	88.6	4e-17	Lysine-specific demethylase 8 OS=Rattus norvegicus GN=Jmjd5 PE=2 SV=1	--	--	--	--	--	K00476	5e-07	56.6	xtr:394511	aspartate beta-hydroxylase [EC:1.14.11.16]	-	-	-
CL174.Contig1	1286	gi|34979807|gb|AAQ83892.1|	220	1e-55	interferon gamma-inducible protein 30 [Branchiostoma belcheri tsingtauense]	--	--	--	--	sp|A6QPN6|GILT_BOVIN	148	2e-35	Gamma-interferon-inducible lysosomal thiol reductase OS=Bos taurus GN=IFI30 PE=2 SV=1	--	--	--	--	--	K08059	3e-65	249	hmg:100198217	interferon, gamma-inducible protein 30	-	-	-
CL175.Contig1	1008	gi|221125333|ref|XP_002156212.1|	530	1e-149	PREDICTED: similar to ribonucleoside-diphosphate reductase M1 chain isoform 2 [Hydra magnipapillata]	gi|197100139|ref|NM_001132540.1|	113	1e-21	Pongo abelii ribonucleotide reductase M1 (RRM1), mRNA >gi|55730031|emb|CR859577.1| Pongo abelii mRNA; cDNA DKFZp468A025 (from clone DKFZp468A025)	sp|P07742|RIR1_MOUSE	522	5e-148	Ribonucleoside-diphosphate reductase large subunit OS=Mus musculus GN=Rrm1 PE=1 SV=2	YER070w	492	5e-139	COG0209	Ribonucleotide reductase, alpha subunit	K10807	6e-150	530	hmg:100202999	ribonucleoside-diphosphate reductase subunit M1 [EC:1.17.4.1]	-	-	-
CL176.Contig1	1105	gi|73962739|ref|XP_850590.1|	212	3e-53	PREDICTED: similar to C04F5.8 isoform 1 [Canis familiaris]	--	--	--	--	--	--	--	--	--	--	--	--	--	--	--	--	--	--	-	-	-
CL177.Contig1	284	--	--	--	--	--	--	--	--	--	--	--	--	--	--	--	--	--	--	--	--	--	--	-	-	-
CL178.Contig1	330	--	--	--	--	gi|153944304|dbj|AK284816.1|	280	3e-72	Gryllus bimaculatus mRNA, GBcontig31677	--	--	--	--	--	--	--	--	--	--	--	--	--	--	-	-	-
CL179.Contig1	1006	gi|115737728|ref|XP_001203833.1|	57.8	8e-07	PREDICTED: similar to polyprotein [Strongylocentrotus purpuratus] >gi|115906424|ref|XP_786079.2| PREDICTED: similar to polyprotein [Strongylocentrotus purpuratus]	--	--	--	--	--	--	--	--	--	--	--	--	--	--	--	--	--	--	-	-	-
CL18.Contig1	291	--	--	--	--	--	--	--	--	--	--	--	--	--	--	--	--	--	--	--	--	--	--	-	-	-
CL180.Contig1	253	--	--	--	--	--	--	--	--	--	--	--	--	--	--	--	--	--	--	--	--	--	--	-	-	-
CL181.Contig1	271	--	--	--	--	--	--	--	--	--	--	--	--	--	--	--	--	--	--	--	--	--	--	-	-	-
CL182.Contig1	273	--	--	--	--	--	--	--	--	--	--	--	--	--	--	--	--	--	--	--	--	--	--	-	-	-
CL183.Contig1	2650	gi|221111857|ref|XP_002168271.1|	124	2e-26	PREDICTED: similar to SH3/ankyrin domain gene 2 [Hydra magnipapillata]	--	--	--	--	sp|Q52KW0|SHAN2_XENLA	78.6	7e-14	SH3 and multiple ankyrin repeat domains protein 2 OS=Xenopus laevis GN=shank2 PE=2 SV=1	--	--	--	--	--	K15009	3e-27	124	hmg:100213042	SH3 and multiple ankyrin repeat domains protein	-	-	GO:0044464//cell part
CL184.Contig1	1390	gi|183986661|ref|NP_001116919.1|	222	4e-56	CD151 molecule (Raph blood group) [Xenopus (Silurana) tropicalis] >gi|171847241|gb|AAI61493.1| cd151 protein [Xenopus (Silurana) tropicalis]	gi|20330172|emb|AL604044.11|	85.7	4e-13	Mouse DNA sequence from clone RP23-16C4 on chromosome 11 Contains the 5' end of one variant of the gene for dynein light chain 2 (6720463E02Rik) and the 3' end of a novel gene, complete sequence	sp|Q9QZA6|CD151_RAT	212	1e-54	CD151 antigen OS=Rattus norvegicus GN=Cd151 PE=1 SV=2	aq_2032	61.6	3e-09	COG0532	Translation initiation factor 2 (IF-2; GTPase)	K06537	2e-77	290	hmg:100205782	CD151 antigen	GO:0007044//cell-substrate junction assembly	GO:0005488//binding	GO:0044444//cytoplasmic part;GO:0016021//integral to membrane
CL185.Contig1	595	--	--	--	--	--	--	--	--	--	--	--	--	--	--	--	--	--	--	--	--	--	--	-	-	-
CL185.Contig2	626	--	--	--	--	--	--	--	--	--	--	--	--	--	--	--	--	--	--	--	--	--	--	-	-	-
CL186.Contig1	1330	--	--	--	--	--	--	--	--	--	--	--	--	--	--	--	--	--	--	--	--	--	--	-	-	-
CL187.Contig1	2623	gi|221111857|ref|XP_002168271.1|	124	2e-26	PREDICTED: similar to SH3/ankyrin domain gene 2 [Hydra magnipapillata]	--	--	--	--	sp|Q52KW0|SHAN2_XENLA	78.6	7e-14	SH3 and multiple ankyrin repeat domains protein 2 OS=Xenopus laevis GN=shank2 PE=2 SV=1	--	--	--	--	--	K15009	3e-27	124	hmg:100213042	SH3 and multiple ankyrin repeat domains protein	-	-	GO:0044464//cell part
CL188.Contig1	770	--	--	--	--	--	--	--	--	--	--	--	--	--	--	--	--	--	--	--	--	--	--	-	-	-
CL189.Contig1	205	--	--	--	--	--	--	--	--	--	--	--	--	--	--	--	--	--	--	--	--	--	--	-	-	-
CL19.Contig1	596	gi|291222393|ref|XP_002731204.1|	232	7e-60	PREDICTED: aldehyde dehydrogenase 1A1-like [Saccoglossus kowalevskii]	gi|148228254|ref|NM_001087771.1|	69.9	1e-08	Xenopus laevis aldehyde dehydrogenase 1 family, member A1 (aldh1a1), mRNA >gi|50368698|gb|BC076716.1| Xenopus laevis aldehyde dehydrogenase class 1, mRNA (cDNA clone MGC:79912 IMAGE:4031362), complete cds	sp|P20000|ALDH2_BOVIN	218	9e-57	Aldehyde dehydrogenase, mitochondrial OS=Bos taurus GN=ALDH2 PE=1 SV=2	SPAC9E9.09c	152	5e-37	COG1012	NAD-dependent aldehyde dehydrogenases	K00128	2e-58	224	gga:416880	aldehyde dehydrogenase (NAD+) [EC:1.2.1.3]	GO:0044237//cellular metabolic process	GO:0016620//oxidoreductase activity, acting on the aldehyde or oxo group of donors, NAD or NADP as acceptor	GO:0005739//mitochondrion
CL19.Contig2	596	gi|291222393|ref|XP_002731204.1|	228	1e-58	PREDICTED: aldehyde dehydrogenase 1A1-like [Saccoglossus kowalevskii]	gi|148228254|ref|NM_001087771.1|	69.9	1e-08	Xenopus laevis aldehyde dehydrogenase 1 family, member A1 (aldh1a1), mRNA >gi|50368698|gb|BC076716.1| Xenopus laevis aldehyde dehydrogenase class 1, mRNA (cDNA clone MGC:79912 IMAGE:4031362), complete cds	sp|P20000|ALDH2_BOVIN	216	3e-56	Aldehyde dehydrogenase, mitochondrial OS=Bos taurus GN=ALDH2 PE=1 SV=2	SPAC9E9.09c	150	1e-36	COG1012	NAD-dependent aldehyde dehydrogenases	K00128	3e-59	228	hmg:100205406	aldehyde dehydrogenase (NAD+) [EC:1.2.1.3]	GO:0044237//cellular metabolic process	GO:0016620//oxidoreductase activity, acting on the aldehyde or oxo group of donors, NAD or NADP as acceptor	-
CL19.Contig3	991	gi|291222393|ref|XP_002731204.1|	368	1e-100	PREDICTED: aldehyde dehydrogenase 1A1-like [Saccoglossus kowalevskii]	gi|344297345|ref|XM_003420312.1|	71.9	5e-09	PREDICTED: Loxodonta africana aldehyde dehydrogenase, mitochondrial-like, transcript variant 2 (LOC100657192), mRNA	sp|Q8MI17|AL1A1_RABIT	358	1e-98	Retinal dehydrogenase 1 OS=Oryctolagus cuniculus GN=ALDH1A1 PE=2 SV=1	SPAC9E9.09c	261	2e-69	COG1012	NAD-dependent aldehyde dehydrogenases	K00128	1e-99	363	hmg:100205406	aldehyde dehydrogenase (NAD+) [EC:1.2.1.3]	GO:0006915//apoptosis;GO:0016331//morphogenesis of embryonic epithelium;GO:0051260//protein homooligomerization;GO:0042573//retinoic acid metabolic process;GO:0048562//embryonic organ morphogenesis;GO:0035238//vitamin A biosynthetic process;GO:0006950//response to stress;GO:0010033//response to organic substance	GO:0004030//aldehyde dehydrogenase [NAD(P)+] activity;GO:0005515//protein binding;GO:0019115//benzaldehyde dehydrogenase activity	GO:0000267//cell fraction;GO:0044424//intracellular part
CL191.Contig1	998	gi|147898967|ref|NP_001082992.1|	80.9	9e-14	Fanconi anemia-associated protein of 24 kDa [Danio rerio] >gi|126631525|gb|AAI33927.1| Zgc:162267 protein [Danio rerio]	--	--	--	--	sp|Q8BHL6|FAP24_MOUSE	68.2	3e-11	Fanconi anemia-associated protein of 24 kDa OS=Mus musculus GN=Faap24 PE=2 SV=1	--	--	--	--	--	K10898	1e-14	80.9	dre:559470	fanconi anemia-associated protein	-	GO:0005488//binding	GO:0043234//protein complex
CL192.Contig1	3801	gi|154705494|gb|ABS84173.1|	207	3e-51	bcl-2-like 4 [Hydra vulgaris]	--	--	--	--	sp|O77737|B2CL1_PIG	86.7	4e-16	Bcl-2-like protein 1 OS=Sus scrofa GN=BCL2L1 PE=2 SV=1	--	--	--	--	--	K02163	3e-35	151	nve:NEMVE_v1g100278	apoptosis regulator BCL-W	GO:0008637//apoptotic mitochondrial changes;GO:0065008;GO:0010033//response to organic substance;GO:0022414;GO:0043066//negative regulation of apoptosis;GO:0010466//negative regulation of peptidase activity;GO:0032501//multicellular organismal process	GO:0005515//protein binding	GO:0016020//membrane;GO:0043231//intracellular membrane-bounded organelle
CL193.Contig1	290	--	--	--	--	--	--	--	--	--	--	--	--	--	--	--	--	--	--	--	--	--	--	-	-	-
CL194.Contig1	576	gi|221090707|ref|XP_002169539.1|	155	7e-37	PREDICTED: similar to F59H6.5, partial [Hydra magnipapillata]	--	--	--	--	--	--	--	--	--	--	--	--	--	--	--	--	--	--	-	-	-
CL195.Contig1	418	--	--	--	--	--	--	--	--	--	--	--	--	--	--	--	--	--	--	--	--	--	--	-	-	-
CL196.Contig1	1282	gi|291224759|ref|XP_002732369.1|	188	5e-46	PREDICTED: spermatogenesis associated 11-like [Saccoglossus kowalevskii]	--	--	--	--	sp|Q2M2S8|ALKB7_BOVIN	179	1e-44	Probable alpha-ketoglutarate-dependent dioxygenase ABH7 OS=Bos taurus GN=ALKBH7 PE=2 SV=1	AGc894	50.1	8e-06	COG3145	Alkylated DNA repair protein	K10769	6e-55	215	nve:NEMVE_v1g114209	alkylated DNA repair protein alkB homolog 7	-	GO:0016706//oxidoreductase activity, acting on paired donors, with incorporation or reduction of molecular oxygen, 2-oxoglutarate as one donor, and incorporation of one atom each of oxygen into both donors	GO:0043231//intracellular membrane-bounded organelle
CL197.Contig1	1080	gi|126332236|ref|XP_001374849.1|	124	8e-27	PREDICTED: ferritin heavy chain-like [Monodelphis domestica]	--	--	--	--	sp|Q26061|FRI_PACLE	115	2e-25	Ferritin OS=Pacifastacus leniusculus PE=1 SV=1	MTH158	70.5	5e-12	COG1528	Ferritin-like protein	K00522	1e-27	124	nve:NEMVE_v1g123261	ferritin heavy chain [EC:1.16.3.1]	-	GO:0005488//binding	-
CL198.Contig1	1463	gi|146084079|ref|XP_001464917.1|	72.8	4e-11	Hypothetical repeat protein [Leishmania infantum JPCM5] >gi|134069012|emb|CAM67156.1| Hypothetical repeat protein [Leishmania infantum JPCM5]	gi|238659023|emb|FN357339.1|	91.7	7e-15	Schistosoma mansoni genome sequence supercontig Smp_scaff000048	sp|Q8MP30|Y7791_DICDI	69.3	2e-11	Uncharacterized histidine-rich protein DDB_G0274557 OS=Dictyostelium discoideum GN=DDB_G0274557 PE=4 SV=1	YOR054c	50.4	8e-06	COG0452	Phosphopantothenoylcysteine synthetase/decarboxylase	K11853	2e-07	58.2	xtr:100490033	ubiquitin carboxyl-terminal hydrolase 34 [EC:3.1.2.15]	-	-	-
CL199.Contig1	528	--	--	--	--	--	--	--	--	--	--	--	--	--	--	--	--	--	--	--	--	--	--	-	-	-
CL2.Contig1	468	--	--	--	--	--	--	--	--	--	--	--	--	--	--	--	--	--	--	--	--	--	--	-	-	-
CL2.Contig2	1067	--	--	--	--	--	--	--	--	--	--	--	--	--	--	--	--	--	--	--	--	--	--	-	-	-
CL2.Contig3	2695	gi|221125573|ref|XP_002158215.1|	61.6	2e-07	PREDICTED: hypothetical protein [Hydra magnipapillata]	--	--	--	--	--	--	--	--	--	--	--	--	--	--	--	--	--	--	-	-	-
CL20.Contig1	1140	--	--	--	--	--	--	--	--	--	--	--	--	--	--	--	--	--	--	--	--	--	--	-	-	-
CL201.Contig1	452	--	--	--	--	--	--	--	--	--	--	--	--	--	--	--	--	--	--	--	--	--	--	-	-	-
CL202.Contig1	254	--	--	--	--	--	--	--	--	--	--	--	--	--	--	--	--	--	--	--	--	--	--	-	-	-
CL203.Contig1	1039	--	--	--	--	--	--	--	--	--	--	--	--	--	--	--	--	--	--	--	--	--	--	-	-	-
CL204.Contig1	335	--	--	--	--	--	--	--	--	--	--	--	--	--	--	--	--	--	--	--	--	--	--	-	-	-
CL205.Contig1	323	--	--	--	--	--	--	--	--	--	--	--	--	--	--	--	--	--	--	--	--	--	--	-	-	-
CL206.Contig1	1315	gi|291244774|ref|XP_002742272.1|	98.6	6e-19	PREDICTED: dynactin 1-like [Saccoglossus kowalevskii]	--	--	--	--	sp|O08788|DCTN1_MOUSE	61.6	4e-09	Dynactin subunit 1 OS=Mus musculus GN=Dctn1 PE=1 SV=3	ECU06g0410	56.2	1e-07	COG5244	Dynactin complex subunit involved in mitotic spindle partitioning in anaphase B	K04648	2e-10	67.8	spu:579698	dynactin 1	-	-	GO:0043234//protein complex;GO:0044430//cytoskeletal part;GO:0015630//microtubule cytoskeleton
CL208.Contig1	287	--	--	--	--	--	--	--	--	--	--	--	--	--	--	--	--	--	--	--	--	--	--	-	-	-
CL209.Contig1	303	--	--	--	--	gi|28412302|gb|AY188975.1|	60	5e-06	Penaeus monodon clone zt112 microsatellite sequence	--	--	--	--	--	--	--	--	--	--	--	--	--	--	-	-	-
CL21.Contig1	596	gi|221129883|ref|XP_002158755.1|	85.1	2e-15	PREDICTED: similar to poly-gamma-glutamate synthesis protein, partial [Hydra magnipapillata]	--	--	--	--	--	--	--	--	--	--	--	--	--	K12307	6e-06	50.8	isc:IscW_ISCW021444	MFS transporter, ceroid-lipofuscinosis neuronal protein 7	-	-	-
CL21.Contig2	683	--	--	--	--	--	--	--	--	--	--	--	--	--	--	--	--	--	--	--	--	--	--	-	-	-
CL210.Contig1	1547	--	--	--	--	--	--	--	--	--	--	--	--	--	--	--	--	--	--	--	--	--	--	-	-	-
CL211.Contig1	406	--	--	--	--	--	--	--	--	--	--	--	--	--	--	--	--	--	--	--	--	--	--	-	-	-
CL212.Contig1	224	--	--	--	--	--	--	--	--	--	--	--	--	--	--	--	--	--	--	--	--	--	--	-	-	-
CL213.Contig1	292	--	--	--	--	--	--	--	--	--	--	--	--	--	--	--	--	--	--	--	--	--	--	-	-	-
CL214.Contig1	1420	--	--	--	--	--	--	--	--	--	--	--	--	--	--	--	--	--	--	--	--	--	--	-	-	-
CL215.Contig1	1065	gi|221121492|ref|XP_002157068.1|	105	4e-21	PREDICTED: similar to neogenin, partial [Hydra magnipapillata]	--	--	--	--	sp|P16621|LAR_DROME	89.4	1e-17	Tyrosine-protein phosphatase Lar OS=Drosophila melanogaster GN=Lar PE=1 SV=2	--	--	--	--	--	K06252	5e-21	102	bfo:BRAFLDRAFT_124749	tenascin	-	GO:0016787//hydrolase activity	-
CL218.Contig1	3382	gi|221110579|ref|XP_002158400.1|	59.3	1e-08	PREDICTED: similar to transposase-like [Hydra magnipapillata]	--	--	--	--	sp|P35072|TCB1_CAEBR	42.7	5e-06	Transposable element Tcb1 transposase OS=Caenorhabditis briggsae PE=3 SV=1	--	--	--	--	--	--	--	--	--	--	-	-	-
CL219.Contig1	468	--	--	--	--	--	--	--	--	--	--	--	--	--	--	--	--	--	--	--	--	--	--	-	-	-
CL22.Contig1	1940	gi|115975643|ref|XP_001194705.1|	172	7e-41	PREDICTED: similar to KIAA1450 protein, partial [Strongylocentrotus purpuratus]	--	--	--	--	sp|Q5W4S4|FNIP1_CHICK	157	1e-37	Folliculin-interacting protein 1 OS=Gallus gallus GN=FNIP1 PE=3 SV=1	--	--	--	--	--	--	--	--	--	--	-	-	-
CL220.Contig1	514	--	--	--	--	--	--	--	--	--	--	--	--	--	--	--	--	--	--	--	--	--	--	-	-	-
CL221.Contig1	2823	gi|224077925|ref|XP_002189479.1|	343	2e-92	PREDICTED: similar to protein tyrosine phosphatase, receptor type, T [Taeniopygia guttata]	gi|7684348|dbj|AB033589.1|	67.9	2e-07	Potamotrygon motoro ryPTPR4b mRNA, partial cds	sp|O14522|PTPRT_HUMAN	336	2e-91	Receptor-type tyrosine-protein phosphatase T OS=Homo sapiens GN=PTPRT PE=1 SV=6	SPAC26F1.10c	150	2e-35	COG5599	Protein tyrosine phosphatase	K13297	3e-93	343	tgu:100231497	protein tyrosine phosphatase, receptor type, T [EC:3.1.3.48]	GO:0044237//cellular metabolic process;GO:0007155//cell adhesion;GO:0023052	GO:0004721//phosphoprotein phosphatase activity;GO:0005515//protein binding	GO:0016020//membrane
CL222.Contig1	1901	gi|340374661|ref|XP_003385856.1|	377	1e-102	PREDICTED: GTP-binding nuclear protein Ran-like [Amphimedon queenslandica]	gi|68349616|gb|DQ090494.1|	176	2e-40	Marsupenaeus japonicus Ras-related nuclear protein isoform (Ran-iso) mRNA, complete cds	sp|P79735|RAN_DANRE	365	1e-100	GTP-binding nuclear protein Ran OS=Danio rerio GN=ran PE=2 SV=1	ECU04g1560	166	1e-40	COG1100	GTPase SAR1 and related small G proteins	K07936	5e-103	375	nve:NEMVE_v1g170199	GTP-binding nuclear protein Ran	GO:0050658//RNA transport;GO:0030518//steroid hormone receptor signaling pathway;GO:0006355//regulation of transcription, DNA-dependent;GO:0006605//protein targeting;GO:0009207;GO:0007281//germ cell development;GO:0051704//multi-organism process;GO:0000087//M phase of mitotic cell cycle;GO:0051169//nuclear transport	GO:0032561//guanyl ribonucleotide binding;GO:0017111//nucleoside-triphosphatase activity;GO:0003712//transcription cofactor activity;GO:0035258//steroid hormone receptor binding	GO:0031981//nuclear lumen;GO:0044427//chromosomal part;GO:0048770;GO:0005635//nuclear envelope
CL223.Contig1	252	--	--	--	--	--	--	--	--	--	--	--	--	--	--	--	--	--	--	--	--	--	--	-	-	-
CL224.Contig1	1498	gi|170029184|ref|XP_001842473.1|	83.2	3e-14	zinc finger MYM-type protein 1 [Culex quinquefasciatus] >gi|167881576|gb|EDS44959.1| zinc finger MYM-type protein 1 [Culex quinquefasciatus]	--	--	--	--	sp|Q5SVZ6|ZMYM1_HUMAN	56.2	2e-07	Zinc finger MYM-type protein 1 OS=Homo sapiens GN=ZMYM1 PE=1 SV=1	--	--	--	--	--	K07190	3e-07	57.4	hmg:100205939	phosphorylase kinase alpha/beta subunit	-	-	-
CL225.Contig1	2985	gi|224077925|ref|XP_002189479.1|	377	1e-102	PREDICTED: similar to protein tyrosine phosphatase, receptor type, T [Taeniopygia guttata]	gi|7684348|dbj|AB033589.1|	67.9	2e-07	Potamotrygon motoro ryPTPR4b mRNA, partial cds	sp|O14522|PTPRT_HUMAN	370	7e-102	Receptor-type tyrosine-protein phosphatase T OS=Homo sapiens GN=PTPRT PE=1 SV=6	SPAC26F1.10c	150	2e-35	COG5599	Protein tyrosine phosphatase	K13297	2e-103	377	tgu:100231497	protein tyrosine phosphatase, receptor type, T [EC:3.1.3.48]	-	-	-
CL226.Contig1	965	gi|170595123|ref|XP_001902255.1|	83.2	2e-14	U88 [Brugia malayi]	gi|51451386|gb|AY677673.1|	97.6	8e-17	Drosophila neomorpha optomotor-blind (omb) gene, partial cds	sp|Q7ZVN7|MED15_DANRE	74.7	3e-13	Mediator of RNA polymerase II transcription subunit 15 OS=Danio rerio GN=med15 PE=2 SV=1	YBR112c	56.2	8e-08	COG0457	FOG: TPR repeat	K06061	2e-12	73.6	mmu:270118	mastermind	-	GO:0005488//binding	GO:0044464//cell part
CL228.Contig1	375	--	--	--	--	--	--	--	--	--	--	--	--	--	--	--	--	--	--	--	--	--	--	-	-	-
CL229.Contig1	1051	--	--	--	--	--	--	--	--	--	--	--	--	--	--	--	--	--	--	--	--	--	--	-	-	-
CL23.Contig1	2768	gi|50540312|ref|NP_001002622.1|	169	5e-40	interferon regulatory factor 8 [Danio rerio] >gi|49900439|gb|AAH75963.1| Interferon regulatory factor 8 [Danio rerio] >gi|148725480|emb|CAN87749.1| novel protein similar to H.sapiens IRF8, interferon regulatory factor 8 (IRF8, zgc:92252) [Danio rerio]	--	--	--	--	sp|Q02556|IRF8_HUMAN	164	1e-39	Interferon regulatory factor 8 OS=Homo sapiens GN=IRF8 PE=1 SV=2	--	--	--	--	--	K10155	5e-46	187	bfo:BRAFLDRAFT_68560	interferon regulatory factor 8	GO:0010557//positive regulation of macromolecule biosynthetic process;GO:0006355//regulation of transcription, DNA-dependent;GO:0031328//positive regulation of cellular biosynthetic process;GO:0050896//response to stimulus;GO:0001817//regulation of cytokine production;GO:0051704//multi-organism process	-	-
CL23.Contig2	540	--	--	--	--	--	--	--	--	--	--	--	--	--	--	--	--	--	--	--	--	--	--	-	-	-
CL23.Contig3	537	--	--	--	--	--	--	--	--	--	--	--	--	--	--	--	--	--	--	--	--	--	--	-	-	-
CL23.Contig4	2771	gi|50540312|ref|NP_001002622.1|	169	5e-40	interferon regulatory factor 8 [Danio rerio] >gi|49900439|gb|AAH75963.1| Interferon regulatory factor 8 [Danio rerio] >gi|148725480|emb|CAN87749.1| novel protein similar to H.sapiens IRF8, interferon regulatory factor 8 (IRF8, zgc:92252) [Danio rerio]	--	--	--	--	sp|Q02556|IRF8_HUMAN	164	1e-39	Interferon regulatory factor 8 OS=Homo sapiens GN=IRF8 PE=1 SV=2	--	--	--	--	--	K10155	5e-46	187	bfo:BRAFLDRAFT_68560	interferon regulatory factor 8	GO:0010557//positive regulation of macromolecule biosynthetic process;GO:0006355//regulation of transcription, DNA-dependent;GO:0031328//positive regulation of cellular biosynthetic process;GO:0050896//response to stimulus;GO:0001817//regulation of cytokine production;GO:0051704//multi-organism process	-	-
CL230.Contig1	318	--	--	--	--	--	--	--	--	--	--	--	--	--	--	--	--	--	--	--	--	--	--	-	-	-
CL231.Contig1	1113	--	--	--	--	--	--	--	--	--	--	--	--	--	--	--	--	--	--	--	--	--	--	-	-	-
CL233.Contig1	3442	gi|224077925|ref|XP_002189479.1|	341	2e-91	PREDICTED: similar to protein tyrosine phosphatase, receptor type, T [Taeniopygia guttata]	gi|7684348|dbj|AB033589.1|	67.9	2e-07	Potamotrygon motoro ryPTPR4b mRNA, partial cds	sp|O14522|PTPRT_HUMAN	336	2e-91	Receptor-type tyrosine-protein phosphatase T OS=Homo sapiens GN=PTPRT PE=1 SV=6	SPAC26F1.10c	150	2e-35	COG5599	Protein tyrosine phosphatase	K13297	2e-92	341	tgu:100231497	protein tyrosine phosphatase, receptor type, T [EC:3.1.3.48]	GO:0044237//cellular metabolic process;GO:0007155//cell adhesion;GO:0023052	GO:0004721//phosphoprotein phosphatase activity;GO:0005515//protein binding	GO:0016020//membrane
CL235.Contig1	3604	gi|224077925|ref|XP_002189479.1|	375	1e-101	PREDICTED: similar to protein tyrosine phosphatase, receptor type, T [Taeniopygia guttata]	gi|7684348|dbj|AB033589.1|	67.9	3e-07	Potamotrygon motoro ryPTPR4b mRNA, partial cds	sp|O14522|PTPRT_HUMAN	370	9e-102	Receptor-type tyrosine-protein phosphatase T OS=Homo sapiens GN=PTPRT PE=1 SV=6	SPAC26F1.10c	150	2e-35	COG5599	Protein tyrosine phosphatase	K13297	2e-102	375	tgu:100231497	protein tyrosine phosphatase, receptor type, T [EC:3.1.3.48]	-	-	-
CL236.Contig1	809	gi|318103611|ref|NP_001187749.1|	103	1e-20	ribonuclease P protein subunit p20 [Ictalurus punctatus] >gi|308323871|gb|ADO29071.1| ribonuclease p protein subunit p20 [Ictalurus punctatus]	--	--	--	--	sp|Q9DCH2|POP7_MOUSE	97.1	4e-20	Ribonuclease P protein subunit p20 OS=Mus musculus GN=Pop7 PE=2 SV=1	--	--	--	--	--	K14527	2e-25	116	nve:NEMVE_v1g198581	ribonuclease P/MRP protein subunit RPP20 [EC:3.1.26.5]	-	GO:0005488//binding;GO:0016787//hydrolase activity	GO:0030681;GO:0043231//intracellular membrane-bounded organelle
CL237.Contig1	1519	gi|221116198|ref|XP_002165344.1|	490	1e-137	PREDICTED: similar to intestinal cell kinase, partial [Hydra magnipapillata]	gi|221116197|ref|XM_002165308.1|	107	1e-19	PREDICTED: Hydra magnipapillata similar to intestinal cell kinase (LOC100202010), partial mRNA	sp|Q04859|MAK_MOUSE	419	1e-116	Serine/threonine-protein kinase MAK OS=Mus musculus GN=Mak PE=2 SV=2	ECU02g1450	142	2e-33	COG0515	Serine/threonine protein kinase	K08829	1e-120	434	ecb:100051342	male germ cell-associated kinase [EC:2.7.11.22]	-	-	-
CL238.Contig1	305	--	--	--	--	--	--	--	--	--	--	--	--	--	--	--	--	--	--	--	--	--	--	-	-	-
CL239.Contig1	478	--	--	--	--	--	--	--	--	--	--	--	--	--	--	--	--	--	--	--	--	--	--	-	-	-
CL24.Contig1	1049	gi|221131853|ref|XP_002155756.1|	91.7	5e-17	PREDICTED: similar to AGAP012179-PA [Hydra magnipapillata]	--	--	--	--	sp|P41044|CAB32_DROME	84	5e-16	Calbindin-32 OS=Drosophila melanogaster GN=Cbp53E PE=2 SV=1	--	--	--	--	--	K14757	6e-13	75.5	xla:399307	calbindin D28	-	-	-
CL240.Contig1	617	--	--	--	--	--	--	--	--	--	--	--	--	--	--	--	--	--	--	--	--	--	--	-	-	-
CL242.Contig1	277	--	--	--	--	--	--	--	--	--	--	--	--	--	--	--	--	--	--	--	--	--	--	-	-	-
CL243.Contig1	1787	gi|221121492|ref|XP_002157068.1|	108	9e-22	PREDICTED: similar to neogenin, partial [Hydra magnipapillata]	--	--	--	--	sp|P16621|LAR_DROME	89.4	2e-17	Tyrosine-protein phosphatase Lar OS=Drosophila melanogaster GN=Lar PE=1 SV=2	--	--	--	--	--	K06252	9e-21	102	bfo:BRAFLDRAFT_124749	tenascin	-	GO:0016787//hydrolase activity	-
CL244.Contig1	315	--	--	--	--	--	--	--	--	--	--	--	--	--	--	--	--	--	--	--	--	--	--	-	-	-
CL245.Contig1	279	--	--	--	--	--	--	--	--	--	--	--	--	--	--	--	--	--	--	--	--	--	--	-	-	-
CL246.Contig1	686	--	--	--	--	--	--	--	--	--	--	--	--	--	--	--	--	--	--	--	--	--	--	-	-	-
CL247.Contig1	2345	gi|298204331|gb|ADI61814.1|	50.4	2e-07	endonuclease-reverse transcriptase [Bombyx mori]	gi|111378427|gb|AC119950.14|	75.8	7e-10	Mus musculus chromosome 12, clone RP24-447F7, complete sequence	--	--	--	--	--	--	--	--	--	--	--	--	--	--	-	-	-
CL248.Contig1	564	--	--	--	--	--	--	--	--	--	--	--	--	--	--	--	--	--	--	--	--	--	--	-	-	-
CL249.Contig1	1830	gi|148686175|gb|EDL18122.1|	82.8	5e-14	mCG142254 [Mus musculus]	--	--	--	--	sp|Q09624|LOV1_CAEEL	75.1	5e-13	Location of vulva defective 1 OS=Caenorhabditis elegans GN=lov-1 PE=1 SV=3	YGR189c	58.9	3e-08	COG2273	Beta-glucanase/Beta-glucan synthetase	K10955	1e-13	78.6	dre:100148804	intestinal mucin-2	-	-	-
CL25.Contig1	309	--	--	--	--	--	--	--	--	--	--	--	--	--	--	--	--	--	--	--	--	--	--	-	-	-
CL250.Contig1	1747	gi|224043020|ref|XP_002197769.1|	365	4e-99	PREDICTED: retinitis pigmentosa 2 [Taeniopygia guttata]	gi|313881379|gb|HQ641392.1|	63.9	2e-06	Danio rerio retinitis pigmentosa 2 (zfrp2) mRNA, complete cds	sp|Q5ZHN4|XRP2_CHICK	364	4e-100	Protein XRP2 OS=Gallus gallus GN=RP2 PE=2 SV=3	--	--	--	--	--	--	--	--	--	--	GO:0044267//cellular protein metabolic process;GO:0009201;GO:0046483//heterocycle metabolic process	GO:0005515//protein binding	-
CL251.Contig1	1743	gi|221125670|ref|XP_002165743.1|	314	8e-84	PREDICTED: similar to major vault protein [Hydra magnipapillata]	--	--	--	--	sp|Q5EAJ7|MVP_STRPU	273	1e-72	Major vault protein OS=Strongylocentrotus purpuratus GN=MVP PE=1 SV=1	--	--	--	--	--	--	--	--	--	--	-	-	GO:0044424//intracellular part
CL252.Contig1	981	gi|21166364|gb|AAM43814.1|	61.6	5e-08	PCM1 [Takifugu rubripes]	--	--	--	--	sp|Q9PVV4|PCM1_XENLA	52.8	1e-06	Pericentriolar material 1 protein OS=Xenopus laevis GN=pcm1 PE=1 SV=1	--	--	--	--	--	--	--	--	--	--	-	-	-
CL253.Contig1	508	--	--	--	--	--	--	--	--	--	--	--	--	--	--	--	--	--	--	--	--	--	--	-	-	-
CL254.Contig1	2406	gi|221121492|ref|XP_002157068.1|	108	1e-21	PREDICTED: similar to neogenin, partial [Hydra magnipapillata]	--	--	--	--	sp|P16621|LAR_DROME	89.4	3e-17	Tyrosine-protein phosphatase Lar OS=Drosophila melanogaster GN=Lar PE=1 SV=2	--	--	--	--	--	K06252	1e-20	102	bfo:BRAFLDRAFT_124749	tenascin	-	GO:0016787//hydrolase activity	-
CL255.Contig1	367	--	--	--	--	--	--	--	--	--	--	--	--	--	--	--	--	--	--	--	--	--	--	-	-	-
CL256.Contig1	506	--	--	--	--	--	--	--	--	--	--	--	--	--	--	--	--	--	--	--	--	--	--	-	-	-
CL258.Contig1	291	--	--	--	--	--	--	--	--	--	--	--	--	--	--	--	--	--	--	--	--	--	--	-	-	-
CL26.Contig1	1260	--	--	--	--	--	--	--	--	--	--	--	--	--	--	--	--	--	--	--	--	--	--	-	-	-
CL27.Contig1	243	--	--	--	--	--	--	--	--	--	--	--	--	--	--	--	--	--	--	--	--	--	--	-	-	-
CL273.Contig1	2287	gi|221130697|ref|XP_002160257.1|	585	1e-165	PREDICTED: similar to GLutamiNe synthetase (glutamate-ammonia ligase) family member (gln-3) [Hydra magnipapillata]	gi|39986050|gb|AY472042.1|	198	7e-47	Aiptasia pallida glutamine synthetase mRNA, complete cds	sp|P15105|GLNA_MOUSE	528	2e-149	Glutamine synthetase OS=Mus musculus GN=Glul PE=1 SV=6	YPR035w	424	3e-118	COG0174	Glutamine synthetase	K01915	2e-166	586	hmg:100209458	glutamine synthetase [EC:6.3.1.2]	-	-	-
CL278.Contig1	262	--	--	--	--	--	--	--	--	--	--	--	--	--	--	--	--	--	--	--	--	--	--	-	-	-
CL28.Contig1	1500	--	--	--	--	--	--	--	--	--	--	--	--	--	--	--	--	--	--	--	--	--	--	-	-	-
CL288.Contig1	309	--	--	--	--	--	--	--	--	--	--	--	--	--	--	--	--	--	--	--	--	--	--	-	-	-
CL29.Contig1	1169	--	--	--	--	--	--	--	--	--	--	--	--	--	--	--	--	--	--	--	--	--	--	-	-	-
CL3.Contig1	675	--	--	--	--	--	--	--	--	--	--	--	--	--	--	--	--	--	--	--	--	--	--	-	-	-
CL3.Contig2	642	--	--	--	--	--	--	--	--	--	--	--	--	--	--	--	--	--	--	--	--	--	--	-	-	-
CL30.Contig1	2000	gi|327279871|ref|XP_003224679.1|	690	0	PREDICTED: cullin-associated NEDD8-dissociated protein 1-like isoform 1 [Anolis carolinensis]	gi|291389514|ref|XM_002711245.1|	143	3e-30	PREDICTED: Oryctolagus cuniculus TIP120 protein (LOC100347974), mRNA	sp|Q6ZQ38|CAND1_MOUSE	686	0	Cullin-associated NEDD8-dissociated protein 1 OS=Mus musculus GN=Cand1 PE=2 SV=2	--	--	--	--	--	--	--	--	--	--	GO:0048869//cellular developmental process;GO:0045898//regulation of RNA polymerase II transcriptional preinitiation complex assembly;GO:0044092;GO:0032446//protein modification by small protein conjugation	GO:0005515//protein binding	GO:0043231//intracellular membrane-bounded organelle;GO:0043234//protein complex
CL31.Contig1	1209	gi|301756324|ref|XP_002914010.1|	112	4e-23	PREDICTED: peroxisomal carnitine O-octanoyltransferase-like [Ailuropoda melanoleuca]	--	--	--	--	sp|P11466|OCTC_RAT	110	6e-24	Peroxisomal carnitine O-octanoyltransferase OS=Rattus norvegicus GN=Crot PE=1 SV=3	--	--	--	--	--	K05940	5e-24	112	aml:100475120	carnitine O-octanoyltransferase [EC:2.3.1.137]	GO:0015908//fatty acid transport;GO:0009719//response to endogenous stimulus;GO:0042221//response to chemical stimulus	GO:0016406	GO:0000267//cell fraction;GO:0042579//microbody
CL32.Contig1	642	--	--	--	--	--	--	--	--	--	--	--	--	--	--	--	--	--	--	--	--	--	--	-	-	-
CL32.Contig2	994	--	--	--	--	--	--	--	--	--	--	--	--	--	--	--	--	--	--	--	--	--	--	-	-	-
CL33.Contig1	518	gi|74865845|sp|Q8MP30.1|Y7791_DICDI	79	9e-14	RecName: Full=Uncharacterized histidine-rich protein DDB_G0274557; Flags: Precursor	gi|334883163|ref|NG_029056.1|	73.8	6e-10	Homo sapiens signal peptide, CUB domain, EGF-like 1 (SCUBE1), RefSeqGene on chromosome 22	sp|Q8MP30|Y7791_DICDI	79	5e-15	Uncharacterized histidine-rich protein DDB_G0274557 OS=Dictyostelium discoideum GN=DDB_G0274557 PE=4 SV=1	PA1297	50.1	2e-06	COG1230	Co/Zn/Cd efflux system component	K15190	3e-10	64.7	dgr:Dgri_GH20938	7SK snRNA methylphosphate capping enzyme [EC:2.1.1.-]	-	-	-
CL34.Contig1	411	--	--	--	--	--	--	--	--	--	--	--	--	--	--	--	--	--	--	--	--	--	--	-	-	-
CL344.Contig1	240	--	--	--	--	--	--	--	--	--	--	--	--	--	--	--	--	--	--	--	--	--	--	-	-	-
CL345.Contig1	271	--	--	--	--	--	--	--	--	--	--	--	--	--	--	--	--	--	--	--	--	--	--	-	-	-
CL346.Contig1	653	gi|260818597|ref|XP_002604469.1|	53.9	5e-06	hypothetical protein BRAFLDRAFT_79230 [Branchiostoma floridae] >gi|229289796|gb|EEN60480.1| hypothetical protein BRAFLDRAFT_79230 [Branchiostoma floridae]	--	--	--	--	--	--	--	--	--	--	--	--	--	--	--	--	--	--	-	-	-
CL35.Contig1	1120	--	--	--	--	--	--	--	--	--	--	--	--	--	--	--	--	--	--	--	--	--	--	-	-	-
CL350.Contig1	318	--	--	--	--	--	--	--	--	--	--	--	--	--	--	--	--	--	--	--	--	--	--	-	-	-
CL351.Contig1	287	gi|74865845|sp|Q8MP30.1|Y7791_DICDI	133	1e-32	RecName: Full=Uncharacterized histidine-rich protein DDB_G0274557; Flags: Precursor	gi|238660520|emb|FN357387.1|	75.8	8e-11	Schistosoma mansoni genome sequence supercontig Smp_scaff000096	sp|Q8MP30|Y7791_DICDI	133	4e-34	Uncharacterized histidine-rich protein DDB_G0274557 OS=Dictyostelium discoideum GN=DDB_G0274557 PE=4 SV=1	YOR054c	79.3	2e-15	COG0452	Phosphopantothenoylcysteine synthetase/decarboxylase	K11853	2e-14	73.6	phu:Phum_PHUM227220	ubiquitin carboxyl-terminal hydrolase 34 [EC:3.1.2.15]	-	-	-
CL352.Contig1	233	--	--	--	--	--	--	--	--	--	--	--	--	--	--	--	--	--	--	--	--	--	--	-	-	-
CL353.Contig1	535	gi|115613152|ref|XP_784296.2|	127	3e-28	PREDICTED: similar to RAB3A interacting protein (rabin3)-like 1, partial [Strongylocentrotus purpuratus] >gi|115934048|ref|XP_001194498.1| PREDICTED: similar to RAB3A interacting protein (rabin3)-like 1, partial [Strongylocentrotus purpuratus]	--	--	--	--	sp|Q8TBN0|R3GEF_HUMAN	119	5e-27	Guanine nucleotide exchange factor for Rab-3A OS=Homo sapiens GN=RAB3IL1 PE=1 SV=1	--	--	--	--	--	--	--	--	--	--	-	GO:0005088//Ras guanyl-nucleotide exchange factor activity;GO:0005488//binding	-
CL355.Contig1	444	--	--	--	--	--	--	--	--	--	--	--	--	--	--	--	--	--	--	--	--	--	--	-	-	-
CL357.Contig1	357	gi|124802344|ref|XP_001347444.1|	238	8e-62	glycophorin-binding protein 130 precursor [Plasmodium falciparum 3D7] >gi|59797635|sp|Q8I6U8.1|GBP_PLAF7 RecName: Full=Glycophorin-binding protein; AltName: Full=GBP-130 >gi|23495024|gb|AAN35357.1|AE014831_33 glycophorin-binding protein 130 precursor [Plasmodium falciparum 3D7]	gi|254922366|gb|AE014185.2|	684	0	Plasmodium falciparum 3D7 chromosome 10, complete sequence	sp|Q8I6U8|GBP_PLAF7	238	3e-63	Glycophorin-binding protein OS=Plasmodium falciparum (isolate 3D7) GN=GBP PE=3 SV=1	--	--	--	--	--	--	--	--	--	--	-	-	-
CL358.Contig1	243	--	--	--	--	--	--	--	--	--	--	--	--	--	--	--	--	--	--	--	--	--	--	-	-	-
CL36.Contig1	1240	--	--	--	--	--	--	--	--	--	--	--	--	--	--	--	--	--	--	--	--	--	--	-	-	-
CL365.Contig1	712	--	--	--	--	--	--	--	--	--	--	--	--	--	--	--	--	--	--	--	--	--	--	-	-	-
CL366.Contig1	740	--	--	--	--	--	--	--	--	--	--	--	--	--	--	--	--	--	--	--	--	--	--	-	-	-
CL368.Contig1	319	--	--	--	--	--	--	--	--	--	--	--	--	--	--	--	--	--	--	--	--	--	--	-	-	-
CL369.Contig1	771	--	--	--	--	gi|6855156|gb|AC010168.6|	79.8	1e-11	Homo sapiens 12p12-31.7-32.2 BAC RP11-174G6 (Rosewell Park Cancer Institute Human Bac Library) complete sequence	--	--	--	--	--	--	--	--	--	--	--	--	--	--	-	-	-
CL37.Contig1	3948	gi|291223885|ref|XP_002731938.1|	407	1e-111	PREDICTED: sestrin 1-like [Saccoglossus kowalevskii]	--	--	--	--	sp|Q9Y6P5|SESN1_HUMAN	392	4e-108	Sestrin-1 OS=Homo sapiens GN=SESN1 PE=1 SV=2	--	--	--	--	--	K10141	4e-121	437	nve:NEMVE_v1g188161	sestrin	-	-	-
CL37.Contig2	3735	gi|291223885|ref|XP_002731938.1|	407	1e-111	PREDICTED: sestrin 1-like [Saccoglossus kowalevskii]	--	--	--	--	sp|Q9Y6P5|SESN1_HUMAN	392	4e-108	Sestrin-1 OS=Homo sapiens GN=SESN1 PE=1 SV=2	--	--	--	--	--	K10141	4e-121	437	nve:NEMVE_v1g188161	sestrin	-	-	-
CL37.Contig3	3177	gi|189235350|ref|XP_975462.2|	135	1e-29	PREDICTED: similar to AGAP007169-PA [Tribolium castaneum]	--	--	--	--	sp|Q9W1K5|SESN_DROME	129	3e-29	Sestrin homolog OS=Drosophila melanogaster GN=CG11299 PE=1 SV=2	--	--	--	--	--	K10141	2e-35	152	nve:NEMVE_v1g188161	sestrin	GO:0002118//aggressive behavior	-	-
CL37.Contig4	2964	gi|189235350|ref|XP_975462.2|	135	1e-29	PREDICTED: similar to AGAP007169-PA [Tribolium castaneum]	--	--	--	--	sp|Q9W1K5|SESN_DROME	129	3e-29	Sestrin homolog OS=Drosophila melanogaster GN=CG11299 PE=1 SV=2	--	--	--	--	--	K10141	2e-35	152	nve:NEMVE_v1g188161	sestrin	GO:0002118//aggressive behavior	-	-
CL371.Contig1	229	--	--	--	--	--	--	--	--	--	--	--	--	--	--	--	--	--	--	--	--	--	--	-	-	-
CL374.Contig1	259	--	--	--	--	--	--	--	--	--	--	--	--	--	--	--	--	--	--	--	--	--	--	-	-	-
CL375.Contig1	318	--	--	--	--	--	--	--	--	--	--	--	--	--	--	--	--	--	--	--	--	--	--	-	-	-
CL376.Contig1	371	gi|291234049|ref|XP_002736962.1|	54.7	1e-06	PREDICTED: hypothetical protein [Saccoglossus kowalevskii]	--	--	--	--	--	--	--	--	--	--	--	--	--	--	--	--	--	--	-	-	-
CL378.Contig1	287	gi|119624987|gb|EAX04582.1|	52.8	5e-06	hCG1999844 [Homo sapiens]	gi|255528741|gb|AE014187.2|	79.8	5e-12	Plasmodium falciparum 3D7 chromosome 14, complete sequence	sp|Q8MP30|Y7791_DICDI	47.8	6e-06	Uncharacterized histidine-rich protein DDB_G0274557 OS=Dictyostelium discoideum GN=DDB_G0274557 PE=4 SV=1	--	--	--	--	--	--	--	--	--	--	-	GO:0003824//catalytic activity	-
CL38.Contig1	1222	gi|170037944|ref|XP_001846814.1|	65.1	7e-09	smaug protein [Culex quinquefasciatus] >gi|167881346|gb|EDS44729.1| smaug protein [Culex quinquefasciatus]	--	--	--	--	sp|B4HKJ7|SMG_DROSE	58.9	2e-08	Protein Smaug OS=Drosophila sechellia GN=smg PE=3 SV=1	--	--	--	--	--	--	--	--	--	--	-	-	-
CL382.Contig1	476	--	--	--	--	--	--	--	--	--	--	--	--	--	--	--	--	--	--	--	--	--	--	-	-	-
CL383.Contig1	264	--	--	--	--	--	--	--	--	--	--	--	--	--	--	--	--	--	--	--	--	--	--	-	-	-
CL384.Contig1	274	--	--	--	--	--	--	--	--	--	--	--	--	--	--	--	--	--	--	--	--	--	--	-	-	-
CL386.Contig1	302	--	--	--	--	--	--	--	--	--	--	--	--	--	--	--	--	--	--	--	--	--	--	-	-	-
CL387.Contig1	200	--	--	--	--	--	--	--	--	--	--	--	--	--	--	--	--	--	--	--	--	--	--	-	-	-
CL39.Contig1	2604	gi|213626374|gb|AAI71560.1|	155	7e-36	Si:dkey-240a12.1 protein [Danio rerio]	--	--	--	--	sp|Q92823|NRCAM_HUMAN	147	1e-34	Neuronal cell adhesion molecule OS=Homo sapiens GN=NRCAM PE=1 SV=3	--	--	--	--	--	K06756	3e-36	154	dre:556537	neuronal cell adhesion molecule	GO:0048666//neuron development;GO:0016337//cell-cell adhesion;GO:0016043//cellular component organization	GO:0005515//protein binding	GO:0044425//membrane part;GO:0005886//plasma membrane
CL390.Contig1	444	--	--	--	--	--	--	--	--	--	--	--	--	--	--	--	--	--	--	--	--	--	--	-	-	-
CL391.Contig1	1360	gi|221120708|ref|XP_002161138.1|	444	1e-123	PREDICTED: similar to CG7872 CG7872-PA [Hydra magnipapillata]	--	--	--	--	sp|Q9VXT2|DJC25_DROME	350	5e-96	DnaJ homolog subfamily C member 25 homolog OS=Drosophila melanogaster GN=CG7872 PE=2 SV=1	SA1408	78.6	2e-14	COG0484	DnaJ-class molecular chaperone with C-terminal Zn finger domain	K09521	3e-17	90.1	hmg:100202352	DnaJ homolog subfamily C member 1	-	GO:0005515//protein binding	-
CL392.Contig1	266	--	--	--	--	--	--	--	--	--	--	--	--	--	--	--	--	--	--	--	--	--	--	-	-	-
CL393.Contig1	215	--	--	--	--	--	--	--	--	--	--	--	--	--	--	--	--	--	--	--	--	--	--	-	-	-
CL395.Contig1	305	--	--	--	--	--	--	--	--	--	--	--	--	--	--	--	--	--	--	--	--	--	--	-	-	-
CL396.Contig1	216	gi|308450159|ref|XP_003088200.1|	79.3	5e-14	hypothetical protein CRE_03576 [Caenorhabditis remanei] >gi|308248801|gb|EFO92753.1| hypothetical protein CRE_03576 [Caenorhabditis remanei]	gi|78097480|gb|AC167666.4|	129	4e-27	Culex pipiens quinquefasciatus, clone Culex pipiens quinquefasciatus-3940120D9, complete sequence	--	--	--	--	--	--	--	--	--	--	--	--	--	--	-	-	-
CL398.Contig1	257	gi|124513870|ref|XP_001350291.1|	55.1	9e-07	patatin-like phospholipase, putative [Plasmodium falciparum 3D7] >gi|23615708|emb|CAD52700.1| patatin-like phospholipase, putative [Plasmodium falciparum 3D7]	gi|74183991|dbj|AK162727.1|	101	1e-18	Mus musculus 16 days neonate thymus cDNA, RIKEN full-length enriched library, clone:A130001C14 product:weakly similar to LMP7 (SI:dZ262K18.7) (Proteasome (Prosome, macropain) subunit, beta type, 8) [Brachydanio rerio], full insert sequence	--	--	--	--	--	--	--	--	--	--	--	--	--	--	-	-	GO:0009536//plastid
CL399.Contig1	201	--	--	--	--	--	--	--	--	--	--	--	--	--	--	--	--	--	--	--	--	--	--	-	-	-
CL4.Contig1	767	gi|110764935|ref|XP_001119899.1|	229	9e-59	PREDICTED: histone H2A-like [Apis mellifera] >gi|340715682|ref|XP_003396338.1| PREDICTED: histone H2A-like [Bombus terrestris]	gi|164023816|ref|NM_001109610.2|	111	4e-21	Rattus norvegicus H2A histone family, member J (H2afj), mRNA >gi|163916272|gb|BC157816.1| Rattus norvegicus H2A histone family, member J, mRNA (cDNA clone MGC:187833 IMAGE:9034669), complete cds	sp|Q6WV88|H2A_MYTGA	228	1e-59	Histone H2A OS=Mytilus galloprovincialis PE=3 SV=3	SPCC622.08c	188	7e-48	COG5262	Histone H2A	K11251	1e-59	229	ame:724678	histone H2A	GO:0034728	GO:0003676//nucleic acid binding	GO:0000785//chromatin;GO:0043231//intracellular membrane-bounded organelle;GO:0044444//cytoplasmic part
CL40.Contig1	498	--	--	--	--	--	--	--	--	--	--	--	--	--	--	--	--	--	--	--	--	--	--	-	-	-
CL400.Contig1	1026	--	--	--	--	--	--	--	--	--	--	--	--	--	--	--	--	--	--	--	--	--	--	-	-	-
CL401.Contig1	274	gi|237830605|ref|XP_002364600.1|	80.5	2e-14	IQ calmodulin-binding motif domain-containing protein [Toxoplasma gondii ME49] >gi|211962264|gb|EEA97459.1| IQ calmodulin-binding motif domain-containing protein [Toxoplasma gondii ME49]	gi|164458195|gb|AC209232.3|	60	4e-06	Homo sapiens FOSMID clone ABC9-46008800D8 from chromosome 1, complete sequence	sp|Q55FI4|NOP58_DICDI	66.6	1e-11	Nucleolar protein 58 OS=Dictyostelium discoideum GN=nop58 PE=3 SV=1	aq_2032	52	3e-07	COG0532	Translation initiation factor 2 (IF-2; GTPase)	K14822	6e-12	69.3	tgu:100219403	rRNA-processing protein CGR1	GO:0009987//cellular process	GO:0005488//binding	-
CL402.Contig1	276	gi|291224132|ref|XP_002732060.1|	95.9	5e-19	PREDICTED: anaphase promoting complex subunit 1-like [Saccoglossus kowalevskii]	--	--	--	--	sp|Q9H1A4|APC1_HUMAN	93.2	1e-19	Anaphase-promoting complex subunit 1 OS=Homo sapiens GN=ANAPC1 PE=1 SV=1	--	--	--	--	--	K03348	4e-23	106	nve:NEMVE_v1g208175	anaphase-promoting complex subunit 1	GO:0051439	-	GO:0044428//nuclear part
CL404.Contig1	880	--	--	--	--	--	--	--	--	--	--	--	--	--	--	--	--	--	--	--	--	--	--	-	-	-
CL405.Contig1	200	gi|291234007|ref|XP_002736938.1|	52	8e-06	PREDICTED: H1 histone family, member 0-like [Saccoglossus kowalevskii]	--	--	--	--	--	--	--	--	--	--	--	--	--	K11275	6e-06	49.3	dre:553782	histone H1/5	-	-	-
CL406.Contig1	312	--	--	--	--	--	--	--	--	--	--	--	--	--	--	--	--	--	--	--	--	--	--	-	-	-
CL407.Contig1	206	gi|307207075|gb|EFN84884.1|	84.3	1e-15	Protein diaphanous [Harpegnathos saltator]	--	--	--	--	sp|P23093|CSP_PLABA	83.6	9e-17	Circumsporozoite protein OS=Plasmodium berghei (strain Anka) PE=3 SV=1	CC3494_1	57	8e-09	COG3637	Opacity protein and related surface antigens	K14411	4e-14	76.6	dan:Dana_GF18563	RNA-binding protein Musashi	-	-	-
CL41.Contig1	2062	gi|221116757|ref|XP_002163250.1|	334	1e-89	PREDICTED: similar to phytanoyl-CoA dioxygenase domain containing 1 [Hydra magnipapillata]	gi|221116756|ref|XM_002163214.1|	63.9	2e-06	PREDICTED: Hydra magnipapillata similar to phytanoyl-CoA dioxygenase domain containing 1 (LOC100211447), mRNA	sp|Q5U3U0|PHYD1_DANRE	315	3e-85	Phytanoyl-CoA dioxygenase domain-containing protein 1 OS=Danio rerio GN=phyhd1 PE=2 SV=1	--	--	--	--	--	K00477	7e-07	56.6	cfa:478001	phytanoyl-CoA hydroxylase [EC:1.14.11.18]	-	-	-
CL411.Contig1	427	--	--	--	--	--	--	--	--	--	--	--	--	--	--	--	--	--	--	--	--	--	--	-	-	-
CL412.Contig1	233	--	--	--	--	--	--	--	--	--	--	--	--	--	--	--	--	--	--	--	--	--	--	-	-	-
CL413.Contig1	275	--	--	--	--	--	--	--	--	--	--	--	--	--	--	--	--	--	--	--	--	--	--	-	-	-
CL414.Contig1	771	--	--	--	--	--	--	--	--	--	--	--	--	--	--	--	--	--	--	--	--	--	--	-	-	-
CL415.Contig1	228	--	--	--	--	--	--	--	--	--	--	--	--	--	--	--	--	--	--	--	--	--	--	-	-	-
CL416.Contig1	309	--	--	--	--	--	--	--	--	--	--	--	--	--	--	--	--	--	--	--	--	--	--	-	-	-
CL417.Contig1	234	--	--	--	--	--	--	--	--	--	--	--	--	--	--	--	--	--	--	--	--	--	--	-	-	-
CL42.Contig1	1145	gi|159146781|gb|ABW90690.1|	106	2e-21	glutathione-S-transferase [Haliotis diversicolor supertexta]	--	--	--	--	sp|Q9Z339|GSTO1_RAT	99.4	1e-20	Glutathione S-transferase omega-1 OS=Rattus norvegicus GN=Gsto1 PE=1 SV=2	NMB1953	93.2	8e-19	COG0625	Glutathione S-transferase	K00799	2e-21	103	xtr:448662	glutathione S-transferase [EC:2.5.1.18]	-	-	-
CL42.Contig2	2078	gi|221116976|ref|XP_002163404.1|	366	2e-99	PREDICTED: similar to methylenetetrahydrofolate dehydrogenase 1 [Hydra magnipapillata]	gi|221116975|ref|XM_002163368.1|	67.9	1e-07	PREDICTED: Hydra magnipapillata similar to methylenetetrahydrofolate dehydrogenase 1 (LOC100203891), mRNA	sp|P11586|C1TC_HUMAN	333	1e-90	C-1-tetrahydrofolate synthase, cytoplasmic OS=Homo sapiens GN=MTHFD1 PE=1 SV=3	YBR084w_1	268	4e-71	COG0190	5,10-methylene-tetrahydrofolate dehydrogenase/Methenyl tetrahydrofolate cyclohydrolase	K00288	3e-100	366	hmg:100203891	methylenetetrahydrofolate dehydrogenase (NADP+) / methenyltetrahydrofolate cyclohydrolase / formyltetrahydrofolate synthetase [EC:1.5.1.5 3.5.4.9 6.3.4.3]	GO:0006760//folic acid and derivative metabolic process;GO:0008652//cellular amino acid biosynthetic process;GO:0006547//histidine metabolic process	GO:0004486//methylenetetrahydrofolate dehydrogenase activity;GO:0019238//cyclohydrolase activity;GO:0016879//ligase activity, forming carbon-nitrogen bonds;GO:0032559//adenyl ribonucleotide binding	GO:0044424//intracellular part
CL420.Contig1	1355	--	--	--	--	--	--	--	--	--	--	--	--	--	--	--	--	--	--	--	--	--	--	-	-	-
CL43.Contig1	384	--	--	--	--	--	--	--	--	--	--	--	--	--	--	--	--	--	--	--	--	--	--	-	-	-
CL43.Contig2	349	--	--	--	--	--	--	--	--	--	--	--	--	--	--	--	--	--	--	--	--	--	--	-	-	-
CL434.Contig1	318	--	--	--	--	--	--	--	--	--	--	--	--	--	--	--	--	--	--	--	--	--	--	-	-	-
CL435.Contig1	209	--	--	--	--	gi|195063994|ref|XM_001996447.1|	75.8	6e-11	Drosophila grimshawi GH25012 (Dgri\GH25012), mRNA	--	--	--	--	--	--	--	--	--	--	--	--	--	--	-	-	-
CL44.Contig1	2100	gi|268566123|ref|XP_002647477.1|	157	1e-36	Hypothetical protein CBG06551 [Caenorhabditis briggsae]	--	--	--	--	--	--	--	--	ML1783	152	2e-36	COG0500	SAM-dependent methyltransferases	--	--	--	--	--	-	-	-
CL441.Contig1	924	gi|221105934|ref|XP_002158586.1|	204	6e-51	PREDICTED: similar to cytochrome b-561 domain containing 2 [Hydra magnipapillata]	--	--	--	--	sp|Q5E965|C56D2_BOVIN	143	5e-34	Cytochrome b561 domain-containing protein 2 OS=Bos taurus GN=CYB561D2 PE=2 SV=1	--	--	--	--	--	K08371	9e-52	204	hmg:100208232	cytochrome b-561 domain containing 2	-	-	-
CL45.Contig1	1245	gi|339241765|ref|XP_003376808.1|	71.6	7e-11	retrovirus-related Pol polyprotein from transposon TNT 1-94 [Trichinella spiralis] >gi|316974460|gb|EFV57947.1| retrovirus-related Pol polyprotein from transposon TNT 1-94 [Trichinella spiralis]	--	--	--	--	--	--	--	--	--	--	--	--	--	--	--	--	--	--	-	GO:0005488//binding	-
CL46.Contig1	3515	gi|149755131|ref|XP_001491560.1|	204	2e-50	PREDICTED: hemicentin-1 [Equus caballus]	--	--	--	--	sp|Q96RW7|HMCN1_HUMAN	197	1e-49	Hemicentin-1 OS=Homo sapiens GN=HMCN1 PE=1 SV=2	--	--	--	--	--	K06255	3e-49	198	spu:761254	heparan sulfate proteoglycan 2 (perlecan)	-	-	-
CL462.Contig1	251	gi|183986174|gb|AAI66224.1|	114	1e-24	LOC100158555 protein [Xenopus (Silurana) tropicalis]	--	--	--	--	sp|Q3UY96|K1751_MOUSE	104	5e-23	Uncharacterized protein KIAA1751 homolog OS=Mus musculus PE=2 SV=2	--	--	--	--	--	--	--	--	--	--	-	-	-
CL465.Contig1	264	gi|270007329|gb|EFA03777.1|	68.6	8e-11	hypothetical protein TcasGA2_TC013888 [Tribolium castaneum]	--	--	--	--	--	--	--	--	--	--	--	--	--	--	--	--	--	--	-	-	-
CL466.Contig1	619	--	--	--	--	--	--	--	--	--	--	--	--	--	--	--	--	--	--	--	--	--	--	-	-	-
CL47.Contig1	1841	gi|156391992|ref|XP_001635833.1|	56.6	4e-06	predicted protein [Nematostella vectensis] >gi|156222931|gb|EDO43770.1| predicted protein [Nematostella vectensis]	--	--	--	--	--	--	--	--	--	--	--	--	--	--	--	--	--	--	-	-	-
CL470.Contig1	256	--	--	--	--	--	--	--	--	--	--	--	--	--	--	--	--	--	--	--	--	--	--	-	-	-
CL472.Contig1	381	gi|251854866|gb|ACT22551.1|	59.3	5e-08	liver stage antigen 3 [Plasmodium falciparum]	--	--	--	--	sp|Q55FT4|TSUA_DICDI	49.7	1e-06	Probable serine/threonine-protein kinase tsuA OS=Dictyostelium discoideum GN=tsuA PE=1 SV=1	--	--	--	--	--	--	--	--	--	--	-	-	-
CL473.Contig1	721	--	--	--	--	--	--	--	--	--	--	--	--	--	--	--	--	--	--	--	--	--	--	-	-	-
CL475.Contig1	345	--	--	--	--	--	--	--	--	--	--	--	--	--	--	--	--	--	--	--	--	--	--	-	-	-
CL476.Contig1	374	gi|221103923|ref|XP_002156569.1|	92	7e-18	PREDICTED: similar to Protein-kinase, interferon-inducible double stranded RNA dependent inhibitor, repressor of (P58 repressor) [Hydra magnipapillata]	--	--	--	--	--	--	--	--	--	--	--	--	--	--	--	--	--	--	-	-	-
CL477.Contig1	305	--	--	--	--	--	--	--	--	--	--	--	--	--	--	--	--	--	--	--	--	--	--	-	-	-
CL478.Contig1	379	gi|270016741|gb|EFA13187.1|	67	2e-10	hypothetical protein TcasGA2_TC006862 [Tribolium castaneum]	--	--	--	--	--	--	--	--	--	--	--	--	--	--	--	--	--	--	-	-	-
CL479.Contig1	276	--	--	--	--	--	--	--	--	--	--	--	--	--	--	--	--	--	--	--	--	--	--	-	-	-
CL48.Contig1	1224	gi|339241765|ref|XP_003376808.1|	71.6	7e-11	retrovirus-related Pol polyprotein from transposon TNT 1-94 [Trichinella spiralis] >gi|316974460|gb|EFV57947.1| retrovirus-related Pol polyprotein from transposon TNT 1-94 [Trichinella spiralis]	--	--	--	--	--	--	--	--	--	--	--	--	--	--	--	--	--	--	-	GO:0005488//binding	-
CL480.Contig1	794	gi|220679593|emb|CAX13615.1|	227	5e-58	novel protein [Danio rerio]	--	--	--	--	sp|A7MBF6|CA228_BOVIN	214	2e-55	Uncharacterized protein C1orf228 homolog OS=Bos taurus PE=2 SV=1	--	--	--	--	--	--	--	--	--	--	-	-	-
CL481.Contig1	214	gi|321451944|gb|EFX63448.1|	53.9	2e-06	hypothetical protein DAPPUDRAFT_119200 [Daphnia pulex]	--	--	--	--	--	--	--	--	--	--	--	--	--	--	--	--	--	--	-	-	-
CL482.Contig1	517	--	--	--	--	--	--	--	--	--	--	--	--	--	--	--	--	--	--	--	--	--	--	-	-	-
CL488.Contig1	304	--	--	--	--	--	--	--	--	--	--	--	--	--	--	--	--	--	--	--	--	--	--	-	-	-
CL49.Contig1	1629	gi|257205652|emb|CAX82477.1|	66.2	4e-09	Retrovirus-related Pol polyprotein [Schistosoma japonicum]	--	--	--	--	--	--	--	--	--	--	--	--	--	K05635	9e-07	55.8	smm:Smp_163810	laminin, gamma 1	-	-	-
CL49.Contig2	1760	--	--	--	--	--	--	--	--	--	--	--	--	--	--	--	--	--	--	--	--	--	--	-	-	-
CL491.Contig1	469	gi|221106553|ref|XP_002169535.1|	112	6e-24	PREDICTED: similar to tyrosine kinase receptor, partial [Hydra magnipapillata]	--	--	--	--	--	--	--	--	--	--	--	--	--	K12307	7e-09	59.7	isc:IscW_ISCW021444	MFS transporter, ceroid-lipofuscinosis neuronal protein 7	-	-	-
CL496.Contig1	497	--	--	--	--	--	--	--	--	--	--	--	--	--	--	--	--	--	--	--	--	--	--	-	-	-
CL5.Contig1	581	gi|148234188|ref|NP_001087632.1|	196	4e-49	chromosome 19 open reading frame 6 [Xenopus laevis] >gi|51703880|gb|AAH81019.1| MGC81609 protein [Xenopus laevis]	gi|115970868|ref|XM_001191034.1|	85.7	2e-13	PREDICTED: Strongylocentrotus purpuratus similar to MGC81115 protein (LOC588469), mRNA	sp|Q4ZIN3|MBRL_HUMAN	190	2e-48	Membralin OS=Homo sapiens GN=C19orf6 PE=1 SV=1	--	--	--	--	--	--	--	--	--	--	-	-	-
CL50.Contig1	896	gi|156398580|ref|XP_001638266.1|	67.4	8e-10	predicted protein [Nematostella vectensis] >gi|156225385|gb|EDO46203.1| predicted protein [Nematostella vectensis]	--	--	--	--	--	--	--	--	--	--	--	--	--	--	--	--	--	--	-	-	-
CL51.Contig1	2392	gi|301618357|ref|XP_002938589.1|	227	2e-57	PREDICTED: sodium/hydrogen exchanger 2-like [Xenopus (Silurana) tropicalis]	--	--	--	--	--	--	--	--	--	--	--	--	--	K03129	5e-38	160	xtr:100487219	transcription initiation factor TFIID subunit 4	-	-	-
CL52.Contig1	1365	--	--	--	--	--	--	--	--	--	--	--	--	--	--	--	--	--	--	--	--	--	--	-	-	-
CL524.Contig1	685	gi|334321926|ref|XP_001365693.2|	115	2e-24	PREDICTED: collagen alpha-1(XXIV) chain [Monodelphis domestica]	--	--	--	--	sp|P11087|CO1A1_MOUSE	114	1e-25	Collagen alpha-1(I) chain OS=Mus musculus GN=Col1a1 PE=1 SV=4	--	--	--	--	--	K06236	4e-25	114	mmu:12842	collagen, type I/II/III/V/XI, alpha	GO:0009888//tissue development;GO:0001503//ossification;GO:0009887//organ morphogenesis;GO:0001501//skeletal system development;GO:0007155//cell adhesion	GO:0005488//binding	GO:0005581//collagen
CL527.Contig1	231	--	--	--	--	--	--	--	--	--	--	--	--	--	--	--	--	--	--	--	--	--	--	-	-	-
CL53.Contig1	1065	gi|221113116|ref|XP_002157607.1|	85.9	3e-15	PREDICTED: similar to regulatory factor X, 2 [Hydra magnipapillata]	--	--	--	--	--	--	--	--	--	--	--	--	--	K09173	4e-16	85.9	hmg:100203968	regulatory factor X 1/2/3	-	-	-
CL54.Contig1	435	--	--	--	--	--	--	--	--	--	--	--	--	--	--	--	--	--	--	--	--	--	--	-	-	-
CL55.Contig1	581	gi|14349157|dbj|BAB60705.1|	141	2e-32	ficolin 2 [Halocynthia roretzi]	--	--	--	--	sp|P57756|FCN2_RAT	133	3e-31	Ficolin-2 OS=Rattus norvegicus GN=Fcn2 PE=2 SV=1	--	--	--	--	--	K10104	4e-31	134	gga:417298	ficolin	-	-	-
CL553.Contig1	251	--	--	--	--	gi|227299838|emb|FN361794.1|	95.6	7e-17	Schistosoma mansoni genome sequence supercontig Smp_scaff004503	--	--	--	--	--	--	--	--	--	--	--	--	--	--	-	-	-
CL56.Contig1	3256	gi|291230212|ref|XP_002735062.1|	164	3e-38	PREDICTED: Alk-like, partial [Saccoglossus kowalevskii]	--	--	--	--	sp|Q5VYJ5|CJ112_HUMAN	127	1e-28	MAM and LDL-receptor class A domain-containing protein C10orf112 OS=Homo sapiens GN=C10orf112 PE=2 SV=3	--	--	--	--	--	K05119	3e-31	138	spu:761874	anaplastic lymphoma kinase [EC:2.7.10.1]	-	-	-
CL57.Contig1	1126	gi|195501918|ref|XP_002098001.1|	89	4e-16	GE24176 [Drosophila yakuba] >gi|194184102|gb|EDW97713.1| GE24176 [Drosophila yakuba]	--	--	--	--	sp|Q8I7C3|LASP1_DROME	70.9	5e-12	LIM and SH3 domain protein Lasp OS=Drosophila melanogaster GN=Lasp PE=1 SV=2	--	--	--	--	--	K12171	1e-10	68.2	hmg:100211594	E3 ubiquitin-protein ligase SH3RF1 [EC:6.3.2.19]	GO:0007276//gamete generation;GO:0009987//cellular process	GO:0005488//binding	GO:0044464//cell part
CL573.Contig1	203	--	--	--	--	gi|40736963|gb|AC105429.3|	133	3e-28	Homo sapiens chromosome 16 clone RP11-106D4, complete sequence	--	--	--	--	--	--	--	--	--	--	--	--	--	--	-	-	-
CL58.Contig1	227	gi|74851447|sp|Q54EQ8.1|NUP98_DICDI	67	2e-10	RecName: Full=Nuclear pore complex protein Nup98-Nup96; Contains: RecName: Full=Nuclear pore complex protein Nup98; AltName: Full=Nucleoporin Nup98; Contains: RecName: Full=Nuclear pore complex protein Nup96; AltName: Full=Nucleoporin Nup96; Flags: Precursor	--	--	--	--	sp|Q54EQ8|NUP98_DICDI	67	9e-12	Nuclear pore complex protein Nup98-Nup96 OS=Dictyostelium discoideum GN=nup98 PE=3 SV=1	--	--	--	--	--	K14306	4e-08	56.6	cel:F53F10.5	nuclear pore complex protein Nup62	GO:0002164//larval development;GO:0040001//establishment of mitotic spindle localization;GO:0040009//regulation of growth rate;GO:0006897//endocytosis;GO:0048806//genitalia development;GO:0009790//embryonic development	GO:0005488//binding	GO:0012505//endomembrane system
CL580.Contig1	227	--	--	--	--	--	--	--	--	--	--	--	--	--	--	--	--	--	--	--	--	--	--	-	-	-
CL59.Contig1	1162	gi|444010|emb|CAA54394.1|	57.8	1e-06	GAT-1 GABA transporter [Torpedo californica]	--	--	--	--	--	--	--	--	--	--	--	--	--	--	--	--	--	--	-	GO:0015293//symporter activity	GO:0016020//membrane
CL597.Contig1	208	--	--	--	--	--	--	--	--	--	--	--	--	--	--	--	--	--	--	--	--	--	--	-	-	-
CL6.Contig1	1520	--	--	--	--	gi|265141668|gb|EU878257.1|	75.8	4e-10	Malo kingi clone Mk-BJA-3 predicted protein mRNAs, partial cds	--	--	--	--	--	--	--	--	--	--	--	--	--	--	-	-	-
CL60.Contig1	819	--	--	--	--	--	--	--	--	--	--	--	--	--	--	--	--	--	--	--	--	--	--	-	-	-
CL61.Contig1	384	--	--	--	--	--	--	--	--	--	--	--	--	--	--	--	--	--	--	--	--	--	--	-	-	-
CL61.Contig2	419	--	--	--	--	--	--	--	--	--	--	--	--	--	--	--	--	--	--	--	--	--	--	-	-	-
CL62.Contig1	2077	gi|74865845|sp|Q8MP30.1|Y7791_DICDI	86.7	5e-20	RecName: Full=Uncharacterized histidine-rich protein DDB_G0274557; Flags: Precursor	gi|24080763|gb|AC116612.5|	135	8e-28	Homo sapiens BAC clone RP13-582L3 from 4, complete sequence	sp|Q8MP30|Y7791_DICDI	86.7	2e-21	Uncharacterized histidine-rich protein DDB_G0274557 OS=Dictyostelium discoideum GN=DDB_G0274557 PE=4 SV=1	PA1297	49.3	2e-09	COG1230	Co/Zn/Cd efflux system component	K15190	1e-13	64.3	dvi:Dvir_GJ21451	7SK snRNA methylphosphate capping enzyme [EC:2.1.1.-]	-	GO:0016740//transferase activity	-
CL64.Contig1	946	--	--	--	--	--	--	--	--	--	--	--	--	--	--	--	--	--	--	--	--	--	--	-	-	-
CL65.Contig1	2300	gi|221129442|ref|XP_002154920.1|	328	5e-88	PREDICTED: similar to Solute carrier family 22 member 15, partial [Hydra magnipapillata]	--	--	--	--	sp|Q9VCA2|ORCT_DROME	241	4e-63	Organic cation transporter protein OS=Drosophila melanogaster GN=Orct PE=1 SV=1	SMa1447	99	3e-20	COG0477	Permeases of the major facilitator superfamily	K08202	2e-132	474	hmg:100209245	MFS transporter, OCT family, solute carrier family 22 (organic cation transporter), member 5	-	-	-
CL66.Contig1	380	--	--	--	--	--	--	--	--	--	--	--	--	--	--	--	--	--	--	--	--	--	--	-	-	-
CL66.Contig2	231	--	--	--	--	--	--	--	--	--	--	--	--	--	--	--	--	--	--	--	--	--	--	-	-	-
CL67.Contig1	900	--	--	--	--	--	--	--	--	--	--	--	--	--	--	--	--	--	--	--	--	--	--	-	-	-
CL68.Contig1	311	--	--	--	--	--	--	--	--	--	--	--	--	--	--	--	--	--	--	--	--	--	--	-	-	-
CL69.Contig1	2661	gi|6677731|ref|NP_033082.1|	622	1e-176	DNA-binding protein RFX2 isoform 2 [Mus musculus] >gi|452420|emb|CAA53703.1| DNA binding protein RFX2 [Mus musculus] >gi|13435554|gb|AAH04654.1| Regulatory factor X, 2 (influences HLA class II expression) [Mus musculus] >gi|148706259|gb|EDL38206.1| regulatory factor X, 2 (influences HLA class II expression), isoform CRA_b [Mus musculus]	gi|221113115|ref|XM_002157571.1|	95.6	8e-16	PREDICTED: Hydra magnipapillata similar to regulatory factor X, 2 (LOC100203968), mRNA	sp|B2GV50|RFX2_RAT	620	4e-177	DNA-binding protein RFX2 OS=Rattus norvegicus GN=Rfx2 PE=2 SV=1	--	--	--	--	--	K09173	4e-177	622	mmu:19725	regulatory factor X 1/2/3	-	-	-
CL692.Contig1	350	--	--	--	--	--	--	--	--	--	--	--	--	--	--	--	--	--	--	--	--	--	--	-	-	-
CL696.Contig1	964	gi|291234015|ref|XP_002736948.1|	78.6	4e-13	PREDICTED: glutamine rich 2-like [Saccoglossus kowalevskii]	--	--	--	--	sp|Q3V087|YP043_MOUSE	57.4	4e-08	Putative uncharacterized protein LOC342346 homolog OS=Mus musculus PE=5 SV=1	--	--	--	--	--	--	--	--	--	--	-	-	-
CL7.Contig1	1096	--	--	--	--	--	--	--	--	--	--	--	--	--	--	--	--	--	--	--	--	--	--	-	-	-
CL70.Contig1	2357	gi|221132728|ref|XP_002161897.1|	188	9e-46	PREDICTED: similar to notch [Hydra magnipapillata]	--	--	--	--	sp|Q4LDE5|SVEP1_HUMAN	112	3e-24	Sushi, von Willebrand factor type A, EGF and pentraxin domain-containing protein 1 OS=Homo sapiens GN=SVEP1 PE=1 SV=3	--	--	--	--	--	K02599	5e-08	60.5	dpe:Dper_GL19950	Notch	-	-	-
CL701.Contig1	1130	gi|118781498|ref|XP_311504.3|	259	2e-67	AGAP010443-PA [Anopheles gambiae str. PEST] >gi|116129978|gb|EAA07179.3| AGAP010443-PA [Anopheles gambiae str. PEST]	gi|340379572|ref|XM_003388253.1|	87.7	9e-14	PREDICTED: Amphimedon queenslandica cytochrome c oxidase assembly protein COX11, mitochondrial-like (LOC100639826), mRNA	sp|Q9Y6N1|COX11_HUMAN	251	2e-66	Cytochrome c oxidase assembly protein COX11, mitochondrial OS=Homo sapiens GN=COX11 PE=1 SV=3	SPAC1420.04c_2	189	8e-48	COG3175	Cytochrome oxidase assembly factor	K02258	2e-70	266	nve:NEMVE_v1g118595	cytochrome c oxidase subunit XI assembly protein	GO:0032501//multicellular organismal process;GO:0043623//cellular protein complex assembly	GO:0046914//transition metal ion binding;GO:0015002//heme-copper terminal oxidase activity	GO:0043231//intracellular membrane-bounded organelle;GO:0016020//membrane
CL71.Contig1	3383	--	--	--	--	--	--	--	--	--	--	--	--	--	--	--	--	--	--	--	--	--	--	-	-	-
CL71.Contig2	3458	--	--	--	--	--	--	--	--	--	--	--	--	--	--	--	--	--	--	--	--	--	--	-	-	-
CL72.Contig1	1718	gi|147902708|ref|NP_001087387.1|	485	1e-135	MGC81930 protein [Xenopus laevis] >gi|50924780|gb|AAH79705.1| MGC81930 protein [Xenopus laevis]	--	--	--	--	sp|P97872|FMO5_MOUSE	450	4e-126	Dimethylaniline monooxygenase [N-oxide-forming] 5 OS=Mus musculus GN=Fmo5 PE=2 SV=4	CC0774	220	5e-57	COG2072	Predicted flavoprotein involved in K+ transport	K00485	5e-136	485	xla:447211	dimethylaniline monooxygenase (N-oxide forming) [EC:1.14.13.8]	-	-	-
CL73.Contig1	2388	gi|149535469|ref|XP_001513956.1|	65.1	2e-08	PREDICTED: similar to KIAA1625 protein, partial [Ornithorhynchus anatinus]	--	--	--	--	--	--	--	--	--	--	--	--	--	--	--	--	--	--	-	-	-
CL731.Contig1	802	gi|291241905|ref|XP_002740851.1|	278	3e-73	PREDICTED: neurogenic locus notch homolog protein 2-like [Saccoglossus kowalevskii]	--	--	--	--	sp|P10079|FBP1_STRPU	265	6e-71	Fibropellin-1 OS=Strongylocentrotus purpuratus GN=EGF1 PE=1 SV=2	--	--	--	--	--	K02599	3e-66	251	ame:413289	Notch	-	GO:0005488//binding	GO:0044421//extracellular region part;GO:0044464//cell part
CL74.Contig1	254	--	--	--	--	--	--	--	--	--	--	--	--	--	--	--	--	--	--	--	--	--	--	-	-	-
CL741.Contig1	517	--	--	--	--	--	--	--	--	--	--	--	--	--	--	--	--	--	--	--	--	--	--	-	-	-
CL75.Contig1	610	--	--	--	--	--	--	--	--	--	--	--	--	--	--	--	--	--	--	--	--	--	--	-	-	-
CL76.Contig1	2090	gi|221125450|ref|XP_002164477.1|	148	9e-34	PREDICTED: similar to MGC84554 protein, partial [Hydra magnipapillata]	gi|338719343|ref|XM_003363943.1|	87.7	2e-13	PREDICTED: Equus caballus CSE1 chromosome segregation 1-like (yeast), transcript variant 2 (CSE1L), mRNA	sp|Q9PTU3|XPO2_PAGMA	138	4e-32	Exportin-2 OS=Pagrus major GN=cse1l PE=2 SV=1	SPBC31F10.02	73.2	2e-12	COG2050	Uncharacterized protein, possibly involved in aromatic compounds catabolism	--	--	--	--	--	GO:0012501//programmed cell death;GO:0015031//protein transport	GO:0005049//nuclear export signal receptor activity;GO:0022892	GO:0043231//intracellular membrane-bounded organelle
CL760.Contig1	446	--	--	--	--	--	--	--	--	--	--	--	--	--	--	--	--	--	--	--	--	--	--	-	-	-
CL763.Contig1	362	--	--	--	--	--	--	--	--	--	--	--	--	--	--	--	--	--	--	--	--	--	--	-	-	-
CL77.Contig1	980	gi|50844459|gb|AAT84346.1|	112	2e-23	general transcription factor II B [Oreochromis mossambicus]	--	--	--	--	sp|P29054|TF2B_XENLA	105	1e-22	Transcription initiation factor IIB OS=Xenopus laevis GN=gtf2b PE=2 SV=1	MA0610	52.4	1e-06	COG1405	Transcription initiation factor TFIIIB, Brf1 subunit/Transcription initiation factor TFIIB	K03124	7e-24	111	dre:324823	transcription initiation factor TFIIB	GO:0006412//translation;GO:0006354//RNA elongation;GO:0006352//transcription initiation;GO:0051704//multi-organism process;GO:0010468//regulation of gene expression	GO:0046914//transition metal ion binding;GO:0008135//translation factor activity, nucleic acid binding;GO:0008134//transcription factor binding	GO:0031981//nuclear lumen
CL770.Contig1	529	--	--	--	--	--	--	--	--	--	--	--	--	--	--	--	--	--	--	--	--	--	--	-	-	-
CL78.Contig1	229	--	--	--	--	--	--	--	--	--	--	--	--	--	--	--	--	--	--	--	--	--	--	-	-	-
CL79.Contig1	2387	gi|27663906|ref|XP_233749.1|	90.9	3e-16	PREDICTED: similar to RIKEN cDNA 9030625A04 [Rattus norvegicus] >gi|109502729|ref|XP_001072262.1| PREDICTED: similar to RIKEN cDNA 9030625A04 [Rattus norvegicus]	--	--	--	--	sp|Q8BZT9|CM031_MOUSE	89.7	3e-17	UPF0124 protein C13orf31 homolog OS=Mus musculus PE=2 SV=1	--	--	--	--	--	K05810	4e-17	90.9	rno:313790	conserved hypothetical protein	-	-	-
CL79.Contig2	2518	gi|27663906|ref|XP_233749.1|	90.9	3e-16	PREDICTED: similar to RIKEN cDNA 9030625A04 [Rattus norvegicus] >gi|109502729|ref|XP_001072262.1| PREDICTED: similar to RIKEN cDNA 9030625A04 [Rattus norvegicus]	--	--	--	--	sp|Q8BZT9|CM031_MOUSE	89.7	3e-17	UPF0124 protein C13orf31 homolog OS=Mus musculus PE=2 SV=1	--	--	--	--	--	K05810	4e-17	90.9	rno:313790	conserved hypothetical protein	-	-	-
CL792.Contig1	471	--	--	--	--	--	--	--	--	--	--	--	--	--	--	--	--	--	--	--	--	--	--	-	-	-
CL794.Contig1	326	--	--	--	--	--	--	--	--	--	--	--	--	--	--	--	--	--	--	--	--	--	--	-	-	-
CL796.Contig1	459	--	--	--	--	--	--	--	--	--	--	--	--	--	--	--	--	--	--	--	--	--	--	-	-	-
CL8.Contig1	782	gi|86276866|gb|ABC87917.1|	102	2e-20	cytochrome P450 cholesterol side chain cleavage [Pimephales promelas]	--	--	--	--	sp|Q92045|CP11A_DASAM	100	3e-21	Cholesterol side-chain cleavage enzyme, mitochondrial (Fragment) OS=Dasyatis americana GN=CYP11A1 PE=2 SV=1	BH0579	66.2	6e-11	COG2124	Cytochrome P450	K00488	2e-20	99.4	dre:795106	cytochrome P450, family 27, subfamily A (cholestanetriol 26-monooxygenase) [EC:1.14.13.15]	GO:0006629//lipid metabolic process	GO:0046872//metal ion binding;GO:0016491//oxidoreductase activity	-
CL8.Contig2	2105	gi|340372171|ref|XP_003384618.1|	225	6e-57	PREDICTED: cytochrome P450 10-like [Amphimedon queenslandica]	--	--	--	--	sp|P17178|CP27A_RAT	207	6e-53	Sterol 26-hydroxylase, mitochondrial OS=Rattus norvegicus GN=Cyp27a1 PE=1 SV=1	BH0579	100	1e-20	COG2124	Cytochrome P450	K07438	2e-53	211	xtr:448754	cytochrome P450, family 27, subfamily B (25-hydroxyvitamin D3 1alpha-hydroxylase) [EC:1.14.13.13]	-	-	-
CL81.Contig1	1212	gi|221110888|ref|XP_002157483.1|	111	8e-23	PREDICTED: similar to ADP-ribosylation factor-like 11 [Hydra magnipapillata]	--	--	--	--	sp|P40945|ARF2_DROME	100	8e-21	ADP-ribosylation factor 2 OS=Drosophila melanogaster GN=Arf102F PE=1 SV=2	YDL192w	100	4e-21	COG1100	GTPase SAR1 and related small G proteins	K07959	3e-23	110	xtr:448682	ADP-ribosylation factor-like 11	GO:0035556	GO:0032561//guanyl ribonucleotide binding	GO:0044464//cell part
CL811.Contig1	839	--	--	--	--	--	--	--	--	--	--	--	--	--	--	--	--	--	--	--	--	--	--	-	-	-
CL813.Contig1	773	--	--	--	--	--	--	--	--	--	--	--	--	--	--	--	--	--	--	--	--	--	--	-	-	-
CL816.Contig1	392	--	--	--	--	--	--	--	--	--	--	--	--	--	--	--	--	--	--	--	--	--	--	-	-	-
CL82.Contig1	596	gi|291391737|ref|XP_002712334.1|	67.4	4e-10	PREDICTED: methionine aminopeptidase 1D [Oryctolagus cuniculus]	--	--	--	--	sp|Q9CPW9|AMP1D_MOUSE	64.3	2e-10	Methionine aminopeptidase 1D, mitochondrial OS=Mus musculus GN=Metap1d PE=2 SV=1	alr4150	58.9	6e-09	COG0024	Methionine aminopeptidase	K01265	4e-11	68.2	tad:TRIADDRAFT_53589	methionyl aminopeptidase [EC:3.4.11.18]	GO:0018193//peptidyl-amino acid modification	GO:0043169//cation binding;GO:0008238//exopeptidase activity;GO:0008237//metallopeptidase activity	GO:0043231//intracellular membrane-bounded organelle
CL822.Contig1	440	--	--	--	--	--	--	--	--	--	--	--	--	--	--	--	--	--	--	--	--	--	--	-	-	-
CL841.Contig1	275	--	--	--	--	--	--	--	--	--	--	--	--	--	--	--	--	--	--	--	--	--	--	-	-	-
CL845.Contig1	296	--	--	--	--	--	--	--	--	--	--	--	--	--	--	--	--	--	--	--	--	--	--	-	-	-
CL846.Contig1	250	--	--	--	--	--	--	--	--	--	--	--	--	--	--	--	--	--	--	--	--	--	--	-	-	-
CL848.Contig1	306	--	--	--	--	--	--	--	--	--	--	--	--	--	--	--	--	--	--	--	--	--	--	-	-	-
CL849.Contig1	259	--	--	--	--	--	--	--	--	--	--	--	--	--	--	--	--	--	--	--	--	--	--	-	-	-
CL85.Contig1	1008	--	--	--	--	--	--	--	--	--	--	--	--	--	--	--	--	--	--	--	--	--	--	-	-	-
CL850.Contig1	221	--	--	--	--	--	--	--	--	--	--	--	--	--	--	--	--	--	--	--	--	--	--	-	-	-
CL852.Contig1	899	gi|189242134|ref|XP_968235.2|	90.5	9e-17	PREDICTED: similar to aspartyl/asparaginyl beta-hydroxylase [Tribolium castaneum]	--	--	--	--	sp|Q8BSY0|ASPH_MOUSE	77.8	3e-14	Aspartyl/asparaginyl beta-hydroxylase OS=Mus musculus GN=Asph PE=2 SV=1	BMEI0465	49.7	7e-06	COG3555	Aspartyl/asparaginyl beta-hydroxylase and related dioxygenases	K00476	8e-18	91.3	phu:Phum_PHUM407110	aspartate beta-hydroxylase [EC:1.14.11.16]	GO:0006464//protein modification process	GO:0016706//oxidoreductase activity, acting on paired donors, with incorporation or reduction of molecular oxygen, 2-oxoglutarate as one donor, and incorporation of one atom each of oxygen into both donors	GO:0031227//intrinsic to endoplasmic reticulum membrane
CL853.Contig1	688	--	--	--	--	gi|30407150|emb|AL844508.1|	61.9	3e-06	Plasmodium falciparum 3D7 chromosome 9	--	--	--	--	--	--	--	--	--	--	--	--	--	--	-	-	-
CL855.Contig1	937	--	--	--	--	--	--	--	--	--	--	--	--	--	--	--	--	--	--	--	--	--	--	-	-	-
CL858.Contig1	544	--	--	--	--	--	--	--	--	--	--	--	--	--	--	--	--	--	--	--	--	--	--	-	-	-
CL859.Contig1	411	--	--	--	--	--	--	--	--	--	--	--	--	--	--	--	--	--	--	--	--	--	--	-	-	-
CL86.Contig1	300	gi|221105179|ref|XP_002169963.1|	61.6	1e-08	PREDICTED: similar to predicted protein [Hydra magnipapillata]	--	--	--	--	--	--	--	--	--	--	--	--	--	--	--	--	--	--	-	GO:0032559//adenyl ribonucleotide binding;GO:0042623//ATPase activity, coupled	-
CL860.Contig1	283	--	--	--	--	--	--	--	--	sp|Q17RH7|TPRXL_HUMAN	48.5	3e-06	Putative protein TPRXL OS=Homo sapiens GN=TPRXL PE=5 SV=2	--	--	--	--	--	--	--	--	--	--	-	-	-
CL861.Contig1	284	gi|189240705|ref|XP_973710.2|	71.6	1e-11	PREDICTED: similar to glycogen debranching enzyme [Tribolium castaneum]	--	--	--	--	sp|P35573|GDE_HUMAN	57.8	5e-09	Glycogen debranching enzyme OS=Homo sapiens GN=AGL PE=1 SV=3	YPR184w_2	58.2	4e-09	COG3408	Glycogen debranching enzyme	K01196	1e-12	71.6	tca:662526	glycogen debranching enzyme [EC:2.4.1.25 3.2.1.33]	-	GO:0004133//glycogen debranching enzyme activity	-
CL862.Contig1	345	--	--	--	--	--	--	--	--	sp|Q0VD31|FBXL4_BOVIN	47.4	7e-06	F-box/LRR-repeat protein 4 OS=Bos taurus GN=FBXL4 PE=2 SV=1	--	--	--	--	--	K10270	4e-06	50.1	xtr:100490265	F-box and leucine-rich repeat protein 4	-	-	-
CL863.Contig1	282	--	--	--	--	--	--	--	--	--	--	--	--	--	--	--	--	--	--	--	--	--	--	-	-	-
CL864.Contig1	561	--	--	--	--	--	--	--	--	--	--	--	--	--	--	--	--	--	--	--	--	--	--	-	-	-
CL865.Contig1	311	--	--	--	--	--	--	--	--	--	--	--	--	--	--	--	--	--	--	--	--	--	--	-	-	-
CL866.Contig1	352	--	--	--	--	--	--	--	--	--	--	--	--	--	--	--	--	--	--	--	--	--	--	-	-	-
CL867.Contig1	272	gi|327278860|ref|XP_003224178.1|	73.9	2e-12	PREDICTED: bifunctional ATP-dependent dihydroxyacetone kinase/FAD-AMP lyase (cyclizing)-like [Anolis carolinensis]	--	--	--	--	sp|Q8VC30|DHAK_MOUSE	72	3e-13	Bifunctional ATP-dependent dihydroxyacetone kinase/FAD-AMP lyase (cyclizing) OS=Mus musculus GN=Dak PE=2 SV=1	lin2843	51.2	4e-07	COG2376	Dihydroxyacetone kinase	K00863	2e-13	73.9	ssc:100520121	dihydroxyacetone kinase [EC:2.7.1.29]	GO:0019400	GO:0016301//kinase activity	-
CL868.Contig1	1006	gi|119624987|gb|EAX04582.1|	79.7	1e-19	hCG1999844 [Homo sapiens]	gi|164518798|emb|CU181811.21|	91.7	5e-15	Zebrafish DNA sequence from clone CH211-245E21 in linkage group 5 Contains the tbx5 gene for T-box 5, the tbx3b gene for T-box 3b and three CpG islands, complete sequence	sp|Q8MP30|Y7791_DICDI	78.2	6e-20	Uncharacterized histidine-rich protein DDB_G0274557 OS=Dictyostelium discoideum GN=DDB_G0274557 PE=4 SV=1	YOR054c	57	3e-10	COG0452	Phosphopantothenoylcysteine synthetase/decarboxylase	K11308	2e-10	64.7	dgr:Dgri_GH11980	histone acetyltransferase MYST1 [EC:2.3.1.48]	-	-	-
CL869.Contig1	654	--	--	--	--	--	--	--	--	--	--	--	--	--	--	--	--	--	--	--	--	--	--	-	-	-
CL87.Contig1	728	gi|301615001|ref|XP_002936960.1|	270	3e-71	PREDICTED: proteasome activator complex subunit 4 [Xenopus (Silurana) tropicalis]	--	--	--	--	sp|Q6NRP2|PSME4_XENLA	267	1e-71	Proteasome activator complex subunit 4 OS=Xenopus laevis GN=psme4 PE=2 SV=1	--	--	--	--	--	K06699	5e-72	270	xtr:100379940	proteasome activator subunit 4	-	-	GO:0043231//intracellular membrane-bounded organelle
CL870.Contig1	564	--	--	--	--	--	--	--	--	--	--	--	--	--	--	--	--	--	--	--	--	--	--	-	-	-
CL871.Contig1	295	gi|344239443|gb|EGV95546.1|	55.8	5e-07	Serum response factor-binding protein 1 [Cricetulus griseus]	gi|76150523|emb|CT009760.5|	155	1e-34	Mouse DNA sequence from clone RP23-92K14 on chromosome 16, complete sequence	--	--	--	--	--	--	--	--	--	--	--	--	--	--	-	-	-
CL872.Contig1	715	gi|74876134|sp|Q75JC9.1|Y8484_DICDI	67.8	2e-13	RecName: Full=Uncharacterized protein DDB_G0271670; Flags: Precursor	--	--	--	--	sp|Q75JC9|Y8484_DICDI	67.8	8e-15	Uncharacterized protein DDB_G0271670 OS=Dictyostelium discoideum GN=DDB_G0271670 PE=4 SV=1	XF1267	40.8	1e-08	COG5297	Cellobiohydrolase A (1,4-beta-cellobiosidase A)	K14775	3e-10	65.9	dmo:Dmoj_GI17633	ribosome biogenesis protein UTP30	-	-	-
CL873.Contig1	439	--	--	--	--	--	--	--	--	--	--	--	--	--	--	--	--	--	--	--	--	--	--	-	-	-
CL874.Contig1	434	--	--	--	--	--	--	--	--	--	--	--	--	--	--	--	--	--	--	--	--	--	--	-	-	-
CL875.Contig1	293	gi|224083852|ref|XP_002186985.1|	90.1	3e-17	PREDICTED: similar to BUD13 homolog, partial [Taeniopygia guttata]	--	--	--	--	sp|Q5ZIJ0|BUD13_CHICK	90.1	1e-18	BUD13 homolog OS=Gallus gallus GN=BUD13 PE=2 SV=1	--	--	--	--	--	K13106	3e-18	90.1	tgu:100221109	pre-mRNA-splicing factor CWC26	-	-	-
CL876.Contig1	329	--	--	--	--	--	--	--	--	--	--	--	--	--	--	--	--	--	--	--	--	--	--	-	-	-
CL877.Contig1	375	--	--	--	--	--	--	--	--	--	--	--	--	--	--	--	--	--	--	--	--	--	--	-	-	-
CL878.Contig1	491	--	--	--	--	--	--	--	--	--	--	--	--	--	--	--	--	--	--	--	--	--	--	-	-	-
CL879.Contig1	481	--	--	--	--	--	--	--	--	--	--	--	--	--	--	--	--	--	--	--	--	--	--	-	-	-
CL88.Contig1	1093	--	--	--	--	--	--	--	--	--	--	--	--	--	--	--	--	--	--	--	--	--	--	-	-	-
CL880.Contig1	229	--	--	--	--	--	--	--	--	--	--	--	--	--	--	--	--	--	--	--	--	--	--	-	-	-
CL881.Contig1	498	gi|340376674|ref|XP_003386857.1|	45.8	3e-06	PREDICTED: hypothetical protein LOC100632623 [Amphimedon queenslandica]	--	--	--	--	--	--	--	--	--	--	--	--	--	--	--	--	--	--	-	-	-
CL882.Contig1	303	--	--	--	--	--	--	--	--	--	--	--	--	--	--	--	--	--	--	--	--	--	--	-	-	-
CL883.Contig1	375	gi|291226069|ref|XP_002733018.1|	213	2e-54	PREDICTED: Wu:fb75c08 protein-like [Saccoglossus kowalevskii]	gi|221119525|ref|XM_002160533.1|	83.8	4e-13	PREDICTED: Hydra magnipapillata similar to Probable tubulin polyglutamylase TTLL9 (LOC100202383), partial mRNA	sp|Q3SXZ7|TTLL9_HUMAN	195	2e-50	Probable tubulin polyglutamylase TTLL9 OS=Homo sapiens GN=TTLL9 PE=2 SV=3	--	--	--	--	--	K00273	2e-08	57.8	ame:551507	D-amino-acid oxidase [EC:1.4.3.3]	GO:0043412	GO:0016881//acid-amino acid ligase activity;GO:0032559//adenyl ribonucleotide binding	GO:0005815//microtubule organizing center;GO:0042995//cell projection
CL884.Contig1	299	--	--	--	--	--	--	--	--	--	--	--	--	--	--	--	--	--	--	--	--	--	--	-	-	-
CL885.Contig1	304	gi|123503773|ref|XP_001328596.1|	58.9	6e-08	exosome complex exonuclease [Trichomonas vaginalis G3]	--	--	--	--	sp|Q9EPQ2|RPGR1_MOUSE	54.3	6e-08	X-linked retinitis pigmentosa GTPase regulator-interacting protein 1 OS=Mus musculus GN=Rpgrip1 PE=1 SV=1	--	--	--	--	--	K04952	2e-08	57.4	mmu:333329	cyclic nucleotide gated channel beta 1	-	-	-
CL886.Contig1	286	--	--	--	--	--	--	--	--	--	--	--	--	--	--	--	--	--	--	--	--	--	--	-	-	-
CL887.Contig1	261	--	--	--	--	--	--	--	--	--	--	--	--	--	--	--	--	--	--	--	--	--	--	-	-	-
CL888.Contig1	363	--	--	--	--	--	--	--	--	--	--	--	--	--	--	--	--	--	--	--	--	--	--	-	-	-
CL889.Contig1	297	--	--	--	--	--	--	--	--	--	--	--	--	--	--	--	--	--	--	--	--	--	--	-	-	-
CL89.Contig1	757	--	--	--	--	--	--	--	--	--	--	--	--	--	--	--	--	--	--	--	--	--	--	-	-	-
CL890.Contig1	261	gi|324506009|gb|ADY42573.1|	56.2	4e-07	Protein turtle [Ascaris suum]	--	--	--	--	sp|P85171|MDGA1_RAT	51.6	4e-07	MAM domain-containing glycosylphosphatidylinositol anchor protein 1 OS=Rattus norvegicus GN=Mdga1 PE=2 SV=1	--	--	--	--	--	K06467	9e-07	52	dre:556718	CD22 antigen	-	-	-
CL892.Contig1	285	--	--	--	--	--	--	--	--	--	--	--	--	--	--	--	--	--	--	--	--	--	--	-	-	-
CL893.Contig1	637	--	--	--	--	--	--	--	--	--	--	--	--	--	--	--	--	--	--	--	--	--	--	-	-	-
CL894.Contig1	288	--	--	--	--	--	--	--	--	--	--	--	--	--	--	--	--	--	--	--	--	--	--	-	-	-
CL895.Contig1	401	--	--	--	--	--	--	--	--	--	--	--	--	--	--	--	--	--	--	--	--	--	--	-	-	-
CL896.Contig1	271	--	--	--	--	--	--	--	--	--	--	--	--	--	--	--	--	--	--	--	--	--	--	-	-	-
CL897.Contig1	725	gi|309360439|emb|CAP31207.2|	68.6	3e-10	CBR-DAO-5 protein [Caenorhabditis briggsae AF16]	--	--	--	--	sp|Q9U7E0|ATRX_CAEEL	60.5	3e-09	Transcriptional regulator ATRX homolog OS=Caenorhabditis elegans GN=xnp-1 PE=1 SV=1	SPAC140.02	49.7	5e-06	COG0724	RNA-binding proteins (RRM domain)	K03164	2e-12	73.2	bfo:BRAFLDRAFT_67020	DNA topoisomerase II [EC:5.99.1.3]	GO:0007275//multicellular organismal development	GO:0005488//binding	GO:0043229//intracellular organelle
CL898.Contig1	382	--	--	--	--	--	--	--	--	--	--	--	--	--	--	--	--	--	--	--	--	--	--	-	-	-
CL899.Contig1	344	--	--	--	--	--	--	--	--	--	--	--	--	--	--	--	--	--	--	--	--	--	--	-	-	-
CL9.Contig1	1300	--	--	--	--	--	--	--	--	--	--	--	--	--	--	--	--	--	--	--	--	--	--	-	-	-
CL9.Contig2	967	--	--	--	--	--	--	--	--	--	--	--	--	--	--	--	--	--	--	--	--	--	--	-	-	-
CL9.Contig3	920	--	--	--	--	--	--	--	--	--	--	--	--	--	--	--	--	--	--	--	--	--	--	-	-	-
CL90.Contig1	685	gi|221103923|ref|XP_002156569.1|	197	3e-49	PREDICTED: similar to Protein-kinase, interferon-inducible double stranded RNA dependent inhibitor, repressor of (P58 repressor) [Hydra magnipapillata]	--	--	--	--	sp|O43422|P52K_HUMAN	59.3	7e-09	52 kDa repressor of the inhibitor of the protein kinase OS=Homo sapiens GN=PRKRIR PE=2 SV=2	--	--	--	--	--	--	--	--	--	--	-	-	-
CL900.Contig1	305	--	--	--	--	--	--	--	--	--	--	--	--	--	--	--	--	--	--	--	--	--	--	-	-	-
CL901.Contig1	689	gi|221101896|ref|XP_002160395.1|	290	4e-77	PREDICTED: similar to Methionine aminopeptidase 1 [Hydra magnipapillata]	gi|221101895|ref|XM_002160359.1|	103	9e-19	PREDICTED: Hydra magnipapillata similar to Methionine aminopeptidase 1 (LOC100209474), mRNA	sp|Q4QRK0|AMPM1_DANRE	274	1e-73	Methionine aminopeptidase 1 OS=Danio rerio GN=metap1 PE=2 SV=2	YLR244c	202	4e-52	COG0024	Methionine aminopeptidase	K01265	6e-78	290	hmg:100209474	methionyl aminopeptidase [EC:3.4.11.18]	GO:0019538//protein metabolic process	GO:0008237//metallopeptidase activity;GO:0008238//exopeptidase activity;GO:0043169//cation binding	-
CL902.Contig1	902	--	--	--	--	--	--	--	--	--	--	--	--	--	--	--	--	--	--	--	--	--	--	-	-	-
CL903.Contig1	703	gi|221125712|ref|XP_002153929.1|	159	8e-38	PREDICTED: similar to Arginine/serine-rich coiled-coil 2 [Hydra magnipapillata]	--	--	--	--	sp|Q5XHJ5|RSRC2_XENTR	77	3e-14	Arginine/serine-rich coiled-coil protein 2 OS=Xenopus tropicalis GN=rsrc2 PE=2 SV=1	--	--	--	--	--	--	--	--	--	--	-	-	-
CL904.Contig1	720	gi|221130926|ref|XP_002161504.1|	155	1e-36	PREDICTED: similar to tetratricopeptide repeat domain 11 [Hydra magnipapillata]	--	--	--	--	sp|Q9CQ92|FIS1_MOUSE	131	2e-30	Mitochondrial fission 1 protein OS=Mus musculus GN=Fis1 PE=1 SV=1	--	--	--	--	--	K15044	1e-13	77	tad:TRIADDRAFT_55214	Arf-GAP domain and FG repeats-containing protein 1	GO:0007005//mitochondrion organization;GO:0012501//programmed cell death;GO:0007031//peroxisome organization	GO:0005488//binding	GO:0031231;GO:0031306//intrinsic to mitochondrial outer membrane
CL905.Contig1	1183	--	--	--	--	--	--	--	--	--	--	--	--	--	--	--	--	--	--	--	--	--	--	-	-	-
CL906.Contig1	783	--	--	--	--	--	--	--	--	--	--	--	--	--	--	--	--	--	--	--	--	--	--	-	-	-
CL907.Contig1	747	--	--	--	--	--	--	--	--	--	--	--	--	--	--	--	--	--	--	--	--	--	--	-	-	-
CL908.Contig1	963	gi|198420723|ref|XP_002119538.1|	324	3e-87	PREDICTED: similar to RFT1 homolog [Ciona intestinalis]	--	--	--	--	sp|Q0D2E8|RFT1_XENTR	294	2e-79	Protein RFT1 homolog OS=Xenopus tropicalis GN=rft1 PE=2 SV=1	--	--	--	--	--	K06316	5e-88	324	cin:100180161	oligosaccharidyl-lipid flippase family	GO:0006810//transport;GO:0006487//protein amino acid N-linked glycosylation	-	-
CL909.Contig1	3184	gi|154147579|ref|NP_001093739.1|	528	1e-148	cyclin-dependent kinase 17 [Xenopus (Silurana) tropicalis] >gi|115530861|emb|CAL49365.1| PCTAIRE-motif protein kinase 2 [Xenopus (Silurana) tropicalis]	gi|344266505|ref|XM_003405273.1|	83.8	4e-12	PREDICTED: Loxodonta africana cyclin-dependent kinase 17 (CDK17), mRNA	sp|Q00537|CDK17_HUMAN	524	6e-148	Cyclin-dependent kinase 17 OS=Homo sapiens GN=CDK17 PE=1 SV=2	ECU02g1450	199	3e-50	COG0515	Serine/threonine protein kinase	K08820	1e-149	531	hmg:100214259	PCTAIRE protein kinase [EC:2.7.11.22]	-	-	-
CL91.Contig1	270	--	--	--	--	--	--	--	--	--	--	--	--	--	--	--	--	--	--	--	--	--	--	-	-	-
CL910.Contig1	678	--	--	--	--	--	--	--	--	--	--	--	--	--	--	--	--	--	--	--	--	--	--	-	-	-
CL911.Contig1	704	--	--	--	--	--	--	--	--	--	--	--	--	--	--	--	--	--	--	--	--	--	--	-	-	-
CL912.Contig1	693	--	--	--	--	--	--	--	--	--	--	--	--	--	--	--	--	--	--	--	--	--	--	-	-	-
CL913.Contig1	535	--	--	--	--	--	--	--	--	--	--	--	--	--	--	--	--	--	--	--	--	--	--	-	-	-
CL914.Contig1	737	gi|156393613|ref|XP_001636422.1|	120	4e-26	predicted protein [Nematostella vectensis] >gi|156223525|gb|EDO44359.1| predicted protein [Nematostella vectensis]	--	--	--	--	--	--	--	--	RP398	84.7	1e-16	COG0616	Periplasmic serine proteases (ClpP class)	--	--	--	--	--	-	-	-
CL915.Contig1	2523	gi|50540540|ref|NP_991230.1|	282	7e-74	small nuclear ribonucleoprotein polypeptides B and B1 [Danio rerio] >gi|8099650|gb|AAF72188.1| snRNP-associated protein [Danio rerio] >gi|41351028|gb|AAH65601.1| Small nuclear ribonucleoprotein polypeptides B and B1 [Danio rerio]	gi|221113172|ref|XM_002160858.1|	77.8	2e-10	PREDICTED: Hydra magnipapillata similar to small nuclear ribonucleoprotein polypeptides B and B1 (LOC100207593), mRNA	sp|Q9PV94|RSMB_CHICK	278	5e-74	Small nuclear ribonucleoprotein-associated protein B' OS=Gallus gallus GN=SNRPB PE=2 SV=1	SPAC26A3.08	111	7e-24	COG1958	Small nuclear ribonucleoprotein (snRNP) homolog	K11086	9e-75	282	dre:402966	small nuclear ribonucleoprotein B and B'	GO:0000398//nuclear mRNA splicing, via spliceosome	GO:0003676//nucleic acid binding;GO:0005515//protein binding	GO:0030532//small nuclear ribonucleoprotein complex;GO:0031981//nuclear lumen;GO:0044444//cytoplasmic part
CL916.Contig1	962	gi|340381720|ref|XP_003389369.1|	188	3e-57	PREDICTED: fibrinogen C domain-containing protein 1-A-like [Amphimedon queenslandica]	--	--	--	--	sp|O70497|FCN2_MOUSE	162	2e-52	Ficolin-2 OS=Mus musculus GN=Fcn2 PE=2 SV=2	--	--	--	--	--	K10104	6e-52	162	mmu:14134	ficolin	-	-	-
CL917.Contig1	1571	--	--	--	--	--	--	--	--	--	--	--	--	--	--	--	--	--	--	--	--	--	--	-	-	-
CL918.Contig1	921	--	--	--	--	--	--	--	--	--	--	--	--	--	--	--	--	--	--	--	--	--	--	-	-	-
CL919.Contig1	771	gi|195446166|ref|XP_002070658.1|	233	5e-60	GK10917 [Drosophila willistoni] >gi|194166743|gb|EDW81644.1| GK10917 [Drosophila willistoni]	gi|340371040|ref|XM_003384006.1|	133	1e-27	PREDICTED: Amphimedon queenslandica iron-sulfur cluster assembly enzyme ISCU, mitochondrial-like (LOC100636315), mRNA	sp|Q9D7P6|ISCU_MOUSE	216	5e-56	Iron-sulfur cluster assembly enzyme ISCU, mitochondrial OS=Mus musculus GN=Iscu PE=1 SV=1	RC0729	203	3e-52	COG0822	NifU homolog involved in Fe-S cluster formation	K04488	1e-54	213	xtr:394688	nitrogen fixation protein NifU and related proteins	GO:0031163	GO:0046914//transition metal ion binding;GO:0051540	-
CL92.Contig1	541	gi|291229867|ref|XP_002734892.1|	93.2	5e-18	PREDICTED: BEL12_AG transposon polyprotein-like [Saccoglossus kowalevskii]	--	--	--	--	--	--	--	--	--	--	--	--	--	--	--	--	--	--	-	-	-
CL920.Contig1	727	gi|291221383|ref|XP_002730697.1|	229	9e-59	PREDICTED: dynein light chain Tctex-type 1-like [Saccoglossus kowalevskii]	gi|83307932|emb|CT032394.1|	157	7e-35	Platynereis dumerilii EST IB0AAA39AA03EM1	sp|Q9Z336|DYLT1_RAT	209	4e-54	Dynein light chain Tctex-type 1 OS=Rattus norvegicus GN=Dynlt1 PE=1 SV=1	--	--	--	--	--	K10420	1e-59	229	nve:NEMVE_v1g208897	dynein light chain Tctex-type 1	GO:0048731;GO:0033043//regulation of organelle organization;GO:0006886//intracellular protein transport;GO:0040001//establishment of mitotic spindle localization;GO:0010721;GO:0048858;GO:0007186//G-protein coupled receptor protein signaling pathway;GO:0022415;GO:0051704//multi-organism process;GO:0000087//M phase of mitotic cell cycle;GO:0032319//regulation of Rho GTPase activity	GO:0005515//protein binding;GO:0003774//motor activity	GO:0043231//intracellular membrane-bounded organelle;GO:0030286//dynein complex
CL921.Contig1	711	gi|327290310|ref|XP_003229866.1|	131	2e-29	PREDICTED: LYR motif-containing protein 5-like [Anolis carolinensis]	--	--	--	--	sp|Q503U1|LYM5A_DANRE	127	3e-29	LYR motif-containing protein 5A OS=Danio rerio GN=lyrm5a PE=3 SV=1	--	--	--	--	--	--	--	--	--	--	-	-	GO:0043231//intracellular membrane-bounded organelle
CL922.Contig1	404	--	--	--	--	--	--	--	--	--	--	--	--	--	--	--	--	--	--	--	--	--	--	-	-	-
CL923.Contig1	288	--	--	--	--	--	--	--	--	--	--	--	--	--	--	--	--	--	--	--	--	--	--	-	-	-
CL924.Contig1	359	--	--	--	--	--	--	--	--	--	--	--	--	--	--	--	--	--	--	--	--	--	--	-	-	-
CL925.Contig1	324	--	--	--	--	--	--	--	--	--	--	--	--	--	--	--	--	--	--	--	--	--	--	-	-	-
CL926.Contig1	413	--	--	--	--	--	--	--	--	--	--	--	--	--	--	--	--	--	--	--	--	--	--	-	-	-
CL927.Contig1	444	--	--	--	--	--	--	--	--	--	--	--	--	--	--	--	--	--	--	--	--	--	--	-	-	-
CL928.Contig1	546	gi|326664437|ref|XP_001919090.3|	87	4e-16	PREDICTED: sialoadhesin-like [Danio rerio]	--	--	--	--	sp|Q96RD9|FCRL5_HUMAN	69.3	4e-12	Fc receptor-like protein 5 OS=Homo sapiens GN=FCRL5 PE=1 SV=3	--	--	--	--	--	K06727	4e-12	70.9	ptr:469518	Fc receptor-like protein 5	-	-	-
CL929.Contig1	304	--	--	--	--	--	--	--	--	--	--	--	--	--	--	--	--	--	--	--	--	--	--	-	-	-
CL93.Contig1	980	gi|115737728|ref|XP_001203833.1|	57.8	7e-07	PREDICTED: similar to polyprotein [Strongylocentrotus purpuratus] >gi|115906424|ref|XP_786079.2| PREDICTED: similar to polyprotein [Strongylocentrotus purpuratus]	--	--	--	--	--	--	--	--	--	--	--	--	--	--	--	--	--	--	-	-	-
CL930.Contig1	569	--	--	--	--	--	--	--	--	--	--	--	--	--	--	--	--	--	--	--	--	--	--	-	-	-
CL931.Contig1	345	--	--	--	--	--	--	--	--	--	--	--	--	--	--	--	--	--	--	--	--	--	--	-	-	-
CL932.Contig1	356	gi|170050777|ref|XP_001861464.1|	53.9	2e-06	pugilistDominant [Culex quinquefasciatus] >gi|167872266|gb|EDS35649.1| pugilistDominant [Culex quinquefasciatus]	--	--	--	--	sp|P24499|ATP6_TRYBB	50.1	1e-06	ATP synthase subunit a OS=Trypanosoma brucei brucei GN=ATP6 PE=2 SV=1	--	--	--	--	--	--	--	--	--	--	-	-	-
CL933.Contig1	398	--	--	--	--	--	--	--	--	--	--	--	--	--	--	--	--	--	--	--	--	--	--	-	-	-
CL934.Contig1	336	--	--	--	--	--	--	--	--	--	--	--	--	--	--	--	--	--	--	--	--	--	--	-	-	-
CL935.Contig1	364	--	--	--	--	--	--	--	--	--	--	--	--	--	--	--	--	--	--	--	--	--	--	-	-	-
CL936.Contig1	933	gi|147901428|ref|NP_001090732.1|	173	1e-41	nidogen 2 (osteonidogen) [Xenopus (Silurana) tropicalis] >gi|120537348|gb|AAI29004.1| LOC100036716 protein [Xenopus (Silurana) tropicalis]	--	--	--	--	sp|P81439|EQST_ACTEQ	147	3e-35	Equistatin OS=Actinia equina PE=1 SV=1	--	--	--	--	--	K06826	2e-42	173	xtr:100036716	nidogen (entactin)	GO:0009987//cellular process	-	-
CL937.Contig1	328	--	--	--	--	--	--	--	--	--	--	--	--	--	--	--	--	--	--	--	--	--	--	-	-	-
CL938.Contig1	319	--	--	--	--	--	--	--	--	--	--	--	--	--	--	--	--	--	--	--	--	--	--	-	-	-
CL939.Contig1	763	--	--	--	--	--	--	--	--	--	--	--	--	--	--	--	--	--	--	--	--	--	--	-	-	-
CL94.Contig1	1933	gi|327260414|ref|XP_003215029.1|	479	1e-133	PREDICTED: mannose-1-phosphate guanyltransferase alpha-like [Anolis carolinensis]	gi|21308761|gb|AY068128.1|	61.9	9e-06	Schmidtea mediterranea clone H.72.2e unknown mRNA sequence	sp|B0CM52|GMPPA_PAPAN	469	1e-131	Mannose-1-phosphate guanyltransferase alpha OS=Papio anubis GN=GMPPA PE=3 SV=1	SPBC13G1.02	306	8e-83	COG1208	Nucleoside-diphosphate-sugar pyrophosphorylase involved in lipopolysaccharide biosynthesis/translation initiation factor 2B, gamma/epsilon subunits (eIF-2Bgamma/eIF-2Bepsilon)	K00966	3e-145	516	hmg:100213649	mannose-1-phosphate guanylyltransferase [EC:2.7.7.13]	-	-	-
CL940.Contig1	320	--	--	--	--	--	--	--	--	--	--	--	--	--	--	--	--	--	--	--	--	--	--	-	-	-
CL941.Contig1	339	--	--	--	--	--	--	--	--	--	--	--	--	--	--	--	--	--	--	--	--	--	--	-	-	-
CL942.Contig1	419	--	--	--	--	--	--	--	--	--	--	--	--	--	--	--	--	--	--	--	--	--	--	-	-	-
CL943.Contig1	605	--	--	--	--	--	--	--	--	--	--	--	--	--	--	--	--	--	--	--	--	--	--	-	-	-
CL944.Contig1	509	--	--	--	--	--	--	--	--	--	--	--	--	--	--	--	--	--	--	--	--	--	--	-	-	-
CL945.Contig1	466	--	--	--	--	--	--	--	--	--	--	--	--	--	--	--	--	--	--	--	--	--	--	-	-	-
CL946.Contig1	205	--	--	--	--	--	--	--	--	--	--	--	--	--	--	--	--	--	--	--	--	--	--	-	-	-
CL947.Contig1	265	--	--	--	--	--	--	--	--	--	--	--	--	--	--	--	--	--	--	--	--	--	--	-	-	-
CL948.Contig1	221	--	--	--	--	--	--	--	--	--	--	--	--	--	--	--	--	--	--	--	--	--	--	-	-	-
CL949.Contig1	565	--	--	--	--	--	--	--	--	--	--	--	--	--	--	--	--	--	--	--	--	--	--	-	-	-
CL950.Contig1	480	--	--	--	--	gi|45752395|dbj|AB107763.1|	63.9	5e-07	Tetranychus kanzawai DNA, microsatellite marker TkMS013	--	--	--	--	--	--	--	--	--	--	--	--	--	--	-	-	-
CL951.Contig1	490	gi|335281969|ref|XP_003122891.2|	159	5e-38	PREDICTED: LOW QUALITY PROTEIN: diacylglycerol kinase zeta [Sus scrofa]	--	--	--	--	sp|O08560|DGKZ_RAT	157	7e-39	Diacylglycerol kinase zeta OS=Rattus norvegicus GN=Dgkz PE=2 SV=1	--	--	--	--	--	K00901	1e-42	171	nve:NEMVE_v1g244480	diacylglycerol kinase [EC:2.7.1.107]	GO:0048870//cell motility;GO:0000077//DNA damage checkpoint;GO:0007346//regulation of mitotic cell cycle	GO:0005515//protein binding;GO:0016301//kinase activity	GO:0043231//intracellular membrane-bounded organelle;GO:0031252//cell leading edge
CL952.Contig1	770	gi|322792842|gb|EFZ16675.1|	53.5	9e-06	hypothetical protein SINV_08972 [Solenopsis invicta]	--	--	--	--	--	--	--	--	--	--	--	--	--	K15047	4e-06	52	spu:578672	heterogeneous nuclear ribonucleoprotein U-like protein 1	-	-	-
CL953.Contig1	539	gi|291222761|ref|XP_002731383.1|	171	2e-41	PREDICTED: tetrameric potassium-selective cyclic nucleotide gated channel-like, partial [Saccoglossus kowalevskii]	--	--	--	--	sp|Q90980|CNG3_CHICK	90.1	2e-18	Cyclic nucleotide-gated channel rod photoreceptor subunit alpha OS=Gallus gallus PE=2 SV=1	AF0715	48.9	5e-06	COG1226	Kef-type K+ transport systems, predicted NAD-binding component	K04948	2e-18	92	xtr:100491997	cyclic nucleotide gated channel alpha 1	GO:0006810//transport	-	GO:0044464//cell part
CL954.Contig1	286	--	--	--	--	--	--	--	--	--	--	--	--	--	--	--	--	--	--	--	--	--	--	-	-	-
CL955.Contig1	324	--	--	--	--	--	--	--	--	--	--	--	--	--	--	--	--	--	--	--	--	--	--	-	-	-
CL956.Contig1	212	--	--	--	--	--	--	--	--	--	--	--	--	--	--	--	--	--	--	--	--	--	--	-	-	-
CL957.Contig1	309	--	--	--	--	--	--	--	--	--	--	--	--	--	--	--	--	--	--	--	--	--	--	-	-	-
CL958.Contig1	244	--	--	--	--	--	--	--	--	--	--	--	--	--	--	--	--	--	--	--	--	--	--	-	-	-
CL959.Contig1	263	--	--	--	--	--	--	--	--	--	--	--	--	--	--	--	--	--	--	--	--	--	--	-	-	-
CL96.Contig1	629	gi|221114385|ref|XP_002165628.1|	167	2e-40	PREDICTED: similar to TNF receptor-associated factor 3 interacting protein 1 [Hydra magnipapillata]	--	--	--	--	sp|Q6PGZ3|MIPT3_DANRE	142	5e-34	TRAF3-interacting protein 1 OS=Danio rerio GN=traf3ip1 PE=2 SV=1	--	--	--	--	--	--	--	--	--	--	GO:0001822//kidney development;GO:0006357//regulation of transcription from RNA polymerase II promoter;GO:0042505;GO:0010927;GO:0051098//regulation of binding	GO:0015631//tubulin binding	GO:0005856//cytoskeleton;GO:0044444//cytoplasmic part
CL96.Contig2	722	gi|221114385|ref|XP_002165628.1|	151	2e-35	PREDICTED: similar to TNF receptor-associated factor 3 interacting protein 1 [Hydra magnipapillata]	--	--	--	--	sp|Q6PGZ3|MIPT3_DANRE	126	5e-29	TRAF3-interacting protein 1 OS=Danio rerio GN=traf3ip1 PE=2 SV=1	--	--	--	--	--	--	--	--	--	--	GO:0001822//kidney development;GO:0010927;GO:0065007//biological regulation	GO:0005515//protein binding	GO:0044424//intracellular part
CL960.Contig1	245	--	--	--	--	--	--	--	--	--	--	--	--	--	--	--	--	--	--	--	--	--	--	-	-	-
CL961.Contig1	287	--	--	--	--	--	--	--	--	--	--	--	--	--	--	--	--	--	--	--	--	--	--	-	-	-
CL962.Contig1	223	--	--	--	--	--	--	--	--	--	--	--	--	--	--	--	--	--	--	--	--	--	--	-	-	-
CL963.Contig1	251	--	--	--	--	--	--	--	--	--	--	--	--	--	--	--	--	--	--	--	--	--	--	-	-	-
CL964.Contig1	216	--	--	--	--	--	--	--	--	--	--	--	--	--	--	--	--	--	--	--	--	--	--	-	-	-
CL965.Contig1	456	gi|345326149|ref|XP_001509939.2|	53.9	2e-06	PREDICTED: NADH dehydrogenase [ubiquinone] 1 alpha subcomplex subunit 1-like [Ornithorhynchus anatinus]	--	--	--	--	--	--	--	--	--	--	--	--	--	K03945	4e-07	53.9	oaa:100078945	NADH dehydrogenase (ubiquinone) 1 alpha subcomplex 1 [EC:1.6.5.3 1.6.99.3]	-	-	-
CL966.Contig1	799	gi|221107031|ref|XP_002170329.1|	77.8	5e-13	PREDICTED: similar to CG6729 CG6729-PA [Hydra magnipapillata]	--	--	--	--	sp|Q8VE18|SMG8_MOUSE	50.1	5e-06	Protein SMG8 OS=Mus musculus GN=Smg8 PE=2 SV=1	--	--	--	--	--	--	--	--	--	--	-	-	-
CL967.Contig1	477	--	--	--	--	--	--	--	--	--	--	--	--	--	--	--	--	--	--	--	--	--	--	-	-	-
CL968.Contig1	659	--	--	--	--	--	--	--	--	--	--	--	--	--	--	--	--	--	--	--	--	--	--	-	-	-
CL969.Contig1	645	gi|134024833|gb|AAI34813.1|	210	4e-53	LOC733291 protein [Xenopus laevis]	--	--	--	--	sp|P55786|PSA_HUMAN	206	3e-53	Puromycin-sensitive aminopeptidase OS=Homo sapiens GN=NPEPPS PE=1 SV=2	SPBC1921.05	78.6	8e-15	COG0308	Aminopeptidase N	K08776	1e-57	223	nve:NEMVE_v1g240852	puromycin-sensitive aminopeptidase [EC:3.4.11.-]	-	GO:0005488//binding;GO:0008233//peptidase activity	GO:0044424//intracellular part
CL97.Contig1	536	--	--	--	--	--	--	--	--	--	--	--	--	--	--	--	--	--	--	--	--	--	--	-	-	-
CL970.Contig1	337	--	--	--	--	--	--	--	--	--	--	--	--	--	--	--	--	--	--	--	--	--	--	-	-	-
CL971.Contig1	381	--	--	--	--	--	--	--	--	--	--	--	--	--	--	--	--	--	--	--	--	--	--	-	-	-
CL972.Contig1	285	--	--	--	--	--	--	--	--	--	--	--	--	--	--	--	--	--	--	--	--	--	--	-	-	-
CL973.Contig1	344	gi|61658797|gb|AAX49606.1|	60.8	2e-08	RPGR [Callithrix jacchus]	--	--	--	--	--	--	--	--	--	--	--	--	--	--	--	--	--	--	-	-	-
CL974.Contig1	339	--	--	--	--	--	--	--	--	--	--	--	--	--	--	--	--	--	--	--	--	--	--	-	-	-
CL975.Contig1	577	--	--	--	--	--	--	--	--	--	--	--	--	--	--	--	--	--	--	--	--	--	--	-	-	-
CL976.Contig1	1067	gi|345321709|ref|XP_001517116.2|	170	1e-40	PREDICTED: protein N-terminal asparagine amidohydrolase-like [Ornithorhynchus anatinus]	--	--	--	--	sp|Q96AB6|NTAN1_HUMAN	161	3e-39	Protein N-terminal asparagine amidohydrolase OS=Homo sapiens GN=NTAN1 PE=1 SV=3	--	--	--	--	--	K14662	2e-51	203	bfo:BRAFLDRAFT_200206	protein N-terminal asparagine amidohydrolase [EC:3.5.1.-]	-	-	-
CL977.Contig1	493	--	--	--	--	--	--	--	--	--	--	--	--	--	--	--	--	--	--	--	--	--	--	-	-	-
CL978.Contig1	571	--	--	--	--	--	--	--	--	--	--	--	--	--	--	--	--	--	--	--	--	--	--	-	-	-
CL979.Contig1	1068	gi|157818507|ref|NP_001102007.1|	93.6	1e-17	general transcription factor 3C polypeptide 6 [Rattus norvegicus] >gi|166796513|gb|AAI59438.1| General transcription factor IIIC, polypeptide 6, alpha [Rattus norvegicus]	--	--	--	--	sp|Q9D8P7|TF3C6_MOUSE	89.7	9e-18	General transcription factor 3C polypeptide 6 OS=Mus musculus GN=Gtf3c6 PE=2 SV=1	--	--	--	--	--	K15203	2e-18	93.6	rno:361858	general transcription factor 3C polypeptide 6	GO:0006383//transcription from RNA polymerase III promoter	GO:0003676//nucleic acid binding	GO:0005667//transcription factor complex
CL98.Contig1	629	gi|326438045|gb|EGD83615.1|	58.5	2e-07	TK protein kinase [Salpingoeca sp. ATCC 50818]	--	--	--	--	sp|Q9Y0C9|RIP3_DICDI	58.2	1e-08	Ras-interacting protein RIP3 OS=Dictyostelium discoideum GN=ripA PE=1 SV=1	--	--	--	--	--	K04446	3e-07	55.5	der:Dere_GG17798	nuclear factor of activated T-cells, cytoplasmic, calcineurin-dependent	-	GO:0005488//binding	-
CL980.Contig1	475	gi|147902477|ref|NP_001091222.1|	55.5	8e-07	transmembrane protein C18orf45 homolog [Xenopus laevis] >gi|160016795|sp|A1L3G4.1|CR045_XENLA RecName: Full=Transmembrane protein C18orf45 homolog >gi|120577494|gb|AAI30082.1| LOC100036999 protein [Xenopus laevis]	--	--	--	--	sp|A1L3G4|CR045_XENLA	55.5	5e-08	Transmembrane protein C18orf45 homolog OS=Xenopus laevis PE=2 SV=1	--	--	--	--	--	--	--	--	--	--	-	-	-
CL981.Contig1	484	--	--	--	--	--	--	--	--	--	--	--	--	--	--	--	--	--	--	--	--	--	--	-	-	-
CL982.Contig1	482	--	--	--	--	--	--	--	--	--	--	--	--	--	--	--	--	--	--	--	--	--	--	-	-	-
CL983.Contig1	619	gi|340369805|ref|XP_003383438.1|	95.5	1e-18	PREDICTED: annexin A7-like [Amphimedon queenslandica]	--	--	--	--	sp|P08775|RPB1_MOUSE	73.9	2e-13	DNA-directed RNA polymerase II subunit RPB1 OS=Mus musculus GN=Polr2a PE=1 SV=3	SPBC28F2.12	76.6	3e-14	COG0086	DNA-directed RNA polymerase, beta' subunit/160 kD subunit	K03006	3e-14	78.6	spu:583794	DNA-directed RNA polymerase II subunit RPB1 [EC:2.7.7.6]	-	-	-
CL984.Contig1	567	--	--	--	--	--	--	--	--	--	--	--	--	--	--	--	--	--	--	--	--	--	--	-	-	-
CL985.Contig1	508	--	--	--	--	--	--	--	--	--	--	--	--	--	--	--	--	--	--	--	--	--	--	-	-	-
CL986.Contig1	235	--	--	--	--	--	--	--	--	--	--	--	--	--	--	--	--	--	--	--	--	--	--	-	-	-
CL987.Contig1	245	--	--	--	--	--	--	--	--	--	--	--	--	--	--	--	--	--	--	--	--	--	--	-	-	-
CL988.Contig1	252	gi|344268093|ref|XP_003405898.1|	146	3e-34	PREDICTED: kinesin heavy chain isoform 5C [Loxodonta africana]	gi|291222237|ref|XM_002731076.1|	91.7	1e-15	PREDICTED: Saccoglossus kowalevskii kinesin family member 5B-like (LOC100377709), mRNA	sp|P21613|KINH_LOLPE	146	1e-35	Kinesin heavy chain OS=Loligo pealeii PE=2 SV=1	SPAC1834.07	73.9	7e-14	COG5059	Kinesin-like protein	K10396	4e-35	146	mdo:100013478	kinesin family member 5	GO:0007411//axon guidance;GO:0007017//microtubule-based process;GO:0071842	GO:0005102//receptor binding;GO:0003774//motor activity;GO:0032559//adenyl ribonucleotide binding	GO:0005875//microtubule associated complex;GO:0042995//cell projection
CL989.Contig1	238	--	--	--	--	--	--	--	--	--	--	--	--	--	--	--	--	--	--	--	--	--	--	-	-	-
CL990.Contig1	360	--	--	--	--	gi|83817078|gb|AC151349.2|	67.9	2e-08	Xenopus (Silurana) tropicalis clone ISB-39N3, complete sequence	--	--	--	--	--	--	--	--	--	--	--	--	--	--	-	-	-
CL991.Contig1	274	gi|62859901|ref|NP_001017314.1|	52.4	6e-06	transducin (beta)-like 3 [Xenopus (Silurana) tropicalis] >gi|134024439|gb|AAI35428.1| transducin (beta)-like 3 [Xenopus (Silurana) tropicalis]	--	--	--	--	--	--	--	--	--	--	--	--	--	K14555	7e-07	52.4	xtr:550068	U3 small nucleolar RNA-associated protein 13	-	-	-
CL992.Contig1	294	gi|291223058|ref|XP_002731529.1|	86.3	4e-16	PREDICTED: fat-like [Saccoglossus kowalevskii]	--	--	--	--	sp|Q9V5N8|STAN_DROME	78.6	3e-15	Protocadherin-like wing polarity protein stan OS=Drosophila melanogaster GN=stan PE=1 SV=4	--	--	--	--	--	K04600	2e-16	84	xtr:100038051	cadherin EGF LAG seven-pass G-type receptor 1 (flamingo)	GO:0001667//ameboidal cell migration;GO:0023052	GO:0004871//signal transducer activity	-
CL993.Contig1	376	gi|335294663|ref|XP_003129793.2|	52	8e-06	PREDICTED: NADPH oxidase 4 isoform 1 [Sus scrofa]	--	--	--	--	sp|Q9JHI8|NOX4_MOUSE	50.4	8e-07	NADPH oxidase 4 OS=Mus musculus GN=Nox4 PE=1 SV=1	--	--	--	--	--	K08008	4e-06	50.1	spu:751832	NADPH oxidase	-	-	-
CL994.Contig1	307	--	--	--	--	--	--	--	--	--	--	--	--	--	--	--	--	--	--	--	--	--	--	-	-	-
CL995.Contig1	287	gi|291239173|ref|XP_002739507.1|	93.6	2e-18	PREDICTED: F-box and leucine-rich repeat protein 20-like [Saccoglossus kowalevskii]	--	--	--	--	sp|Q8CDU4|FXL13_MOUSE	68.9	2e-12	F-box/LRR-repeat protein 13 OS=Mus musculus GN=Fbxl13 PE=2 SV=2	--	--	--	--	--	K10279	3e-27	120	nve:NEMVE_v1g159647	F-box and leucine-rich repeat protein 13	-	GO:0016740//transferase activity	-
CL996.Contig1	258	--	--	--	--	--	--	--	--	--	--	--	--	--	--	--	--	--	--	--	--	--	--	-	-	-
CL997.Contig1	248	--	--	--	--	--	--	--	--	--	--	--	--	--	--	--	--	--	--	--	--	--	--	-	-	-
CL999.Contig1	286	--	--	--	--	--	--	--	--	--	--	--	--	--	--	--	--	--	--	--	--	--	--	-	-	-
Unigene10000	294	--	--	--	--	--	--	--	--	--	--	--	--	--	--	--	--	--	--	--	--	--	--	-	-	-
Unigene10001	280	--	--	--	--	--	--	--	--	--	--	--	--	--	--	--	--	--	--	--	--	--	--	-	-	-
Unigene10002	283	--	--	--	--	--	--	--	--	--	--	--	--	--	--	--	--	--	--	--	--	--	--	-	-	-
Unigene10003	253	--	--	--	--	--	--	--	--	--	--	--	--	--	--	--	--	--	--	--	--	--	--	-	-	-
Unigene10004	441	gi|340378140|ref|XP_003387586.1|	178	7e-44	PREDICTED: probable RNA helicase SDE3-like [Amphimedon queenslandica]	--	--	--	--	sp|Q6J5K9|ARMI_DROME	99.4	2e-21	Probable RNA helicase armi OS=Drosophila melanogaster GN=armi PE=2 SV=3	SPAC16C9.06c	58.2	5e-09	COG1112	Superfamily I DNA and RNA helicases and helicase subunits	K13983	2e-47	187	hmg:100201712	putative helicase MOV10L1 [EC:3.6.4.13]	-	-	-
Unigene10005	337	gi|48735236|gb|AAH72319.1|	140	2e-32	MGC83083 protein [Xenopus laevis]	gi|242005764|ref|XM_002423687.1|	61.9	1e-06	Pediculus humanus corporis conserved hypothetical protein, mRNA	sp|Q6ING2|PUS10_XENLA	140	6e-34	Putative tRNA pseudouridine synthase Pus10 OS=Xenopus laevis GN=pus10 PE=2 SV=1	PH0962	75.9	2e-14	COG1258	Predicted pseudouridylate synthase	--	--	--	--	--	-	-	-
Unigene10006	324	--	--	--	--	--	--	--	--	--	--	--	--	--	--	--	--	--	--	--	--	--	--	-	-	-
Unigene10007	238	--	--	--	--	--	--	--	--	--	--	--	--	--	--	--	--	--	--	--	--	--	--	-	-	-
Unigene10008	719	gi|292620116|ref|XP_002664186.1|	265	1e-69	PREDICTED: bifunctional protein NCOAT isoform 2 [Danio rerio]	--	--	--	--	sp|Q8VIJ5|NCOAT_RAT	263	3e-70	Bifunctional protein NCOAT OS=Rattus norvegicus GN=Mgea5 PE=1 SV=1	--	--	--	--	--	K11449	3e-45	181	spu:589728	jumonji domain-containing protein 1 [EC:1.14.11.-]	-	-	-
Unigene10009	446	gi|291239022|ref|XP_002739428.1|	107	2e-22	PREDICTED: cytochrome P450 reductase-like [Saccoglossus kowalevskii]	--	--	--	--	sp|Q07994|NCPR_MUSDO	88.6	4e-18	NADPH--cytochrome P450 reductase OS=Musca domestica PE=2 SV=1	--	--	--	--	--	K00327	6e-23	106	nve:NEMVE_v1g187451	NADPH-ferrihemoprotein reductase [EC:1.6.2.4]	-	-	-
Unigene1000	266	--	--	--	--	--	--	--	--	--	--	--	--	--	--	--	--	--	--	--	--	--	--	-	-	-
Unigene10010	303	--	--	--	--	--	--	--	--	--	--	--	--	--	--	--	--	--	--	--	--	--	--	-	-	-
Unigene10011	400	--	--	--	--	--	--	--	--	--	--	--	--	--	--	--	--	--	--	--	--	--	--	-	-	-
Unigene10012	570	gi|221125537|ref|XP_002155058.1|	287	2e-76	PREDICTED: similar to block of proliferation 1 [Hydra magnipapillata]	gi|221125536|ref|XM_002155022.1|	95.6	2e-16	PREDICTED: Hydra magnipapillata similar to block of proliferation 1 (LOC100215581), mRNA	sp|Q562C2|BOP1_RAT	235	4e-62	Ribosome biogenesis protein BOP1 OS=Rattus norvegicus GN=Bop1 PE=2 SV=1	--	--	--	--	--	K14824	3e-77	287	hmg:100215581	ribosome biogenesis protein ERB1	-	-	-
Unigene10013	235	--	--	--	--	--	--	--	--	--	--	--	--	--	--	--	--	--	--	--	--	--	--	-	-	-
Unigene10014	323	--	--	--	--	--	--	--	--	--	--	--	--	--	--	--	--	--	--	--	--	--	--	-	-	-
Unigene10015	261	--	--	--	--	--	--	--	--	--	--	--	--	--	--	--	--	--	--	--	--	--	--	-	-	-
Unigene10016	253	--	--	--	--	--	--	--	--	--	--	--	--	--	--	--	--	--	--	--	--	--	--	-	-	-
Unigene10017	506	--	--	--	--	--	--	--	--	--	--	--	--	--	--	--	--	--	--	--	--	--	--	-	-	-
Unigene10018	335	gi|291225640|ref|XP_002732807.1|	59.3	5e-08	PREDICTED: cyclin-dependent kinase 5-like [Saccoglossus kowalevskii]	--	--	--	--	sp|Q2PQN9|CDK5_GLOMM	52.8	2e-07	Cyclin-dependent kinase 5 homolog OS=Glossina morsitans morsitans GN=Cdk5 PE=2 SV=1	--	--	--	--	--	K02090	4e-09	59.7	nve:NEMVE_v1g177555	cyclin-dependent kinase 5 [EC:2.7.11.22]	-	-	-
Unigene10019	218	--	--	--	--	--	--	--	--	--	--	--	--	--	--	--	--	--	--	--	--	--	--	-	-	-
Unigene1001	273	--	--	--	--	--	--	--	--	--	--	--	--	--	--	--	--	--	--	--	--	--	--	-	-	-
Unigene10020	660	gi|221111953|ref|XP_002160325.1|	71.2	3e-11	PREDICTED: similar to turtle protein [Hydra magnipapillata]	--	--	--	--	--	--	--	--	--	--	--	--	--	--	--	--	--	--	-	-	-
Unigene10021	449	gi|326927225|ref|XP_003209793.1|	127	2e-28	PREDICTED: tRNA-dihydrouridine synthase 2-like, partial [Meleagris gallopavo]	--	--	--	--	sp|Q9D7B1|DUS2L_MOUSE	101	7e-22	tRNA-dihydrouridine synthase 2-like OS=Mus musculus GN=Dus2l PE=1 SV=1	SPBC1709.06	62.4	3e-10	COG0042	tRNA-dihydrouridine synthase	K05543	3e-28	124	gga:415712	tRNA-dihydrouridine synthase 2 [EC:1.-.-.-]	-	-	-
Unigene10022	239	--	--	--	--	--	--	--	--	--	--	--	--	--	--	--	--	--	--	--	--	--	--	-	-	-
Unigene10023	408	gi|327276415|ref|XP_003222965.1|	159	4e-38	PREDICTED: LOW QUALITY PROTEIN: retinoblastoma-like protein 2-like [Anolis carolinensis]	--	--	--	--	sp|Q08999|RBL2_HUMAN	153	9e-38	Retinoblastoma-like protein 2 OS=Homo sapiens GN=RBL2 PE=1 SV=3	--	--	--	--	--	K04681	1e-40	164	nve:NEMVE_v1g239885	retinoblastoma-like	-	-	-
Unigene10024	267	--	--	--	--	--	--	--	--	--	--	--	--	--	--	--	--	--	--	--	--	--	--	-	-	-
Unigene10025	266	gi|41053788|ref|NP_956546.1|	98.2	9e-20	tubulin--tyrosine ligase-like protein 12 [Danio rerio] >gi|29126876|gb|AAH48032.1| Zgc:55343 [Danio rerio]	--	--	--	--	sp|Q3UDE2|TTL12_MOUSE	89	2e-18	Tubulin--tyrosine ligase-like protein 12 OS=Mus musculus GN=Ttll12 PE=1 SV=1	--	--	--	--	--	--	--	--	--	--	-	-	-
Unigene10026	691	gi|340377731|ref|XP_003387382.1|	117	4e-25	PREDICTED: histone-lysine N-methyltransferase PRDM9-like [Amphimedon queenslandica]	--	--	--	--	sp|Q96EQ9|PRDM9_MOUSE	84	3e-16	Histone-lysine N-methyltransferase PRDM9 OS=Mus musculus GN=Prdm9 PE=1 SV=2	--	--	--	--	--	K09228	4e-14	78.6	ptr:461944	KRAB domain-containing zinc finger protein	-	-	-
Unigene10027	387	--	--	--	--	--	--	--	--	--	--	--	--	--	--	--	--	--	--	--	--	--	--	-	-	-
Unigene10028	219	--	--	--	--	--	--	--	--	--	--	--	--	--	--	--	--	--	--	--	--	--	--	-	-	-
Unigene10029	203	--	--	--	--	--	--	--	--	--	--	--	--	--	--	--	--	--	--	--	--	--	--	-	-	-
Unigene1002	281	--	--	--	--	--	--	--	--	--	--	--	--	--	--	--	--	--	--	--	--	--	--	-	-	-
Unigene10030	446	--	--	--	--	--	--	--	--	--	--	--	--	--	--	--	--	--	--	--	--	--	--	-	-	-
Unigene10031	282	--	--	--	--	--	--	--	--	--	--	--	--	--	--	--	--	--	--	--	--	--	--	-	-	-
Unigene10032	277	--	--	--	--	--	--	--	--	--	--	--	--	--	--	--	--	--	--	--	--	--	--	-	-	-
Unigene10033	343	gi|334322478|ref|XP_003340250.1|	94	2e-18	PREDICTED: LOW QUALITY PROTEIN: rho guanine nucleotide exchange factor 11-like [Monodelphis domestica]	--	--	--	--	sp|Q92888|ARHG1_HUMAN	93.2	1e-19	Rho guanine nucleotide exchange factor 1 OS=Homo sapiens GN=ARHGEF1 PE=1 SV=2	--	--	--	--	--	K12330	4e-19	93.2	hsa:9138	Rho guanine nucleotide exchange factor 1	-	-	-
Unigene10034	212	--	--	--	--	--	--	--	--	--	--	--	--	--	--	--	--	--	--	--	--	--	--	-	-	-
Unigene10035	290	gi|115634777|ref|XP_793829.2|	52.8	5e-06	PREDICTED: similar to Importin 11 [Strongylocentrotus purpuratus] >gi|115936429|ref|XP_001181674.1| PREDICTED: similar to Importin 11 [Strongylocentrotus purpuratus]	--	--	--	--	--	--	--	--	--	--	--	--	--	--	--	--	--	--	-	-	-
Unigene10036	254	--	--	--	--	--	--	--	--	--	--	--	--	--	--	--	--	--	--	--	--	--	--	-	-	-
Unigene10037	278	gi|221120559|ref|XP_002166044.1|	97.1	2e-19	PREDICTED: similar to dumpy CG33196-PB [Hydra magnipapillata]	--	--	--	--	--	--	--	--	--	--	--	--	--	--	--	--	--	--	-	-	-
Unigene10038	570	--	--	--	--	--	--	--	--	--	--	--	--	--	--	--	--	--	--	--	--	--	--	-	-	-
Unigene10039	212	--	--	--	--	--	--	--	--	--	--	--	--	--	--	--	--	--	--	--	--	--	--	-	-	-
Unigene1003	288	--	--	--	--	--	--	--	--	--	--	--	--	--	--	--	--	--	--	--	--	--	--	-	-	-
Unigene10040	565	--	--	--	--	--	--	--	--	--	--	--	--	--	--	--	--	--	--	--	--	--	--	-	-	-
Unigene10041	207	--	--	--	--	--	--	--	--	--	--	--	--	--	--	--	--	--	--	--	--	--	--	-	-	-
Unigene10042	625	gi|44829173|tpg|DAA04500.1|	302	6e-81	TPA: TPA_exp: pol polyprotein [Schistosoma mansoni]	gi|189242366|ref|XM_001807211.1|	61.9	3e-06	PREDICTED: Tribolium castaneum similar to gag-pol polyprotein (LOC100142347), mRNA	sp|P10394|POL4_DROME	120	2e-27	Retrovirus-related Pol polyprotein from transposon 412 OS=Drosophila melanogaster GN=POL PE=4 SV=1	YGR109w-b_2	71.6	9e-13	COG2801	Transposase and inactivated derivatives	K04228	1e-17	89.7	dre:100151502	arginine vasopressin receptor 2	-	-	-
Unigene10043	316	--	--	--	--	--	--	--	--	--	--	--	--	--	--	--	--	--	--	--	--	--	--	-	-	-
Unigene10044	250	--	--	--	--	--	--	--	--	--	--	--	--	--	--	--	--	--	--	--	--	--	--	-	-	-
Unigene10045	264	gi|291244058|ref|XP_002741916.1|	66.2	4e-10	PREDICTED: 5 nucleotidase, ecto-like [Saccoglossus kowalevskii]	--	--	--	--	sp|P29240|5NTD_DISOM	62.8	2e-10	5'-nucleotidase OS=Discopyge ommata PE=2 SV=1	--	--	--	--	--	K01081	9e-10	62	nve:NEMVE_v1g184899	5'-nucleotidase [EC:3.1.3.5]	-	-	-
Unigene10046	362	gi|198437274|ref|XP_002130925.1|	60.8	2e-08	PREDICTED: similar to SHC (Src homology 2 domain containing) transforming protein 1 [Ciona intestinalis]	--	--	--	--	sp|P98077|SHC2_HUMAN	57.4	7e-09	SHC-transforming protein 2 OS=Homo sapiens GN=SHC2 PE=1 SV=4	--	--	--	--	--	K06279	2e-09	61.2	bfo:BRAFLDRAFT_97680	src homology 2 domain-containing transforming protein C	-	-	-
Unigene10047	424	--	--	--	--	--	--	--	--	--	--	--	--	--	--	--	--	--	--	--	--	--	--	-	-	-
Unigene10048	229	--	--	--	--	--	--	--	--	--	--	--	--	--	--	--	--	--	--	--	--	--	--	-	-	-
Unigene10049	308	--	--	--	--	--	--	--	--	--	--	--	--	--	--	--	--	--	--	--	--	--	--	-	-	-
Unigene1004	245	gi|115751711|ref|XP_781002.2|	73.2	3e-12	PREDICTED: similar to KIAA0562 protein, partial [Strongylocentrotus purpuratus] >gi|115940849|ref|XP_001179273.1| PREDICTED: similar to KIAA0562 protein, partial [Strongylocentrotus purpuratus]	--	--	--	--	sp|O60308|CE104_HUMAN	57.8	5e-09	Centrosomal protein of 104 kDa OS=Homo sapiens GN=CEP104 PE=1 SV=1	--	--	--	--	--	--	--	--	--	--	-	-	-
Unigene10050	202	--	--	--	--	--	--	--	--	--	--	--	--	--	--	--	--	--	--	--	--	--	--	-	-	-
Unigene10051	478	--	--	--	--	--	--	--	--	--	--	--	--	--	--	--	--	--	--	--	--	--	--	-	-	-
Unigene10052	284	gi|291220950|ref|XP_002730487.1|	62.4	6e-09	PREDICTED: kelch-like protein 17-like [Saccoglossus kowalevskii]	--	--	--	--	sp|Q04652|KELC_DROME	59.7	1e-09	Ring canal kelch protein OS=Drosophila melanogaster GN=kel PE=1 SV=4	--	--	--	--	--	K10443	4e-09	59.7	dya:Dyak_GE12744	kelch-like protein 2/3	-	-	-
Unigene10053	480	--	--	--	--	--	--	--	--	--	--	--	--	--	--	--	--	--	--	--	--	--	--	-	-	-
Unigene10054	284	--	--	--	--	--	--	--	--	--	--	--	--	--	--	--	--	--	--	--	--	--	--	-	-	-
Unigene10055	201	--	--	--	--	--	--	--	--	--	--	--	--	--	--	--	--	--	--	--	--	--	--	-	-	-
Unigene10056	482	gi|326926456|ref|XP_003209416.1|	74.3	2e-12	PREDICTED: S phase cyclin A-associated protein in the endoplasmic reticulum-like [Meleagris gallopavo]	--	--	--	--	sp|Q9BY12|SCAPE_HUMAN	67.8	1e-11	S phase cyclin A-associated protein in the endoplasmic reticulum OS=Homo sapiens GN=SCAPER PE=1 SV=1	--	--	--	--	--	--	--	--	--	--	-	-	-
Unigene10057	265	--	--	--	--	--	--	--	--	--	--	--	--	--	--	--	--	--	--	--	--	--	--	-	-	-
Unigene10058	324	gi|221127388|ref|XP_002155937.1|	146	3e-34	PREDICTED: similar to solute carrier family 5 (iodide transporter), member 8, partial [Hydra magnipapillata]	--	--	--	--	sp|O70247|SC5A6_RAT	115	2e-26	Sodium-dependent multivitamin transporter OS=Rattus norvegicus GN=Slc5a6 PE=2 SV=1	SA0303	96.7	9e-21	COG0591	Na+/proline symporter	K14388	5e-29	125	nve:NEMVE_v1g168881	solute carrier family 5 (sodium-coupled monocarboxylate transporter), member 8/12	-	-	-
Unigene10059	276	gi|221130807|ref|XP_002167877.1|	59.3	5e-08	PREDICTED: similar to leukemia-associated Rho guanine nucleotide exchange factor [Hydra magnipapillata]	--	--	--	--	--	--	--	--	--	--	--	--	--	--	--	--	--	--	-	-	-
Unigene1005	242	--	--	--	--	--	--	--	--	--	--	--	--	--	--	--	--	--	--	--	--	--	--	-	-	-
Unigene10060	689	gi|291232377|ref|XP_002736137.1|	124	3e-27	PREDICTED: virilizer-like [Saccoglossus kowalevskii]	--	--	--	--	sp|Q69YN4|VIR_HUMAN	101	1e-21	Protein virilizer homolog OS=Homo sapiens GN=KIAA1429 PE=1 SV=2	--	--	--	--	--	--	--	--	--	--	-	-	-
Unigene10061	237	--	--	--	--	--	--	--	--	--	--	--	--	--	--	--	--	--	--	--	--	--	--	-	-	-
Unigene10062	228	--	--	--	--	--	--	--	--	--	--	--	--	--	--	--	--	--	--	--	--	--	--	-	-	-
Unigene10063	544	--	--	--	--	--	--	--	--	--	--	--	--	--	--	--	--	--	--	--	--	--	--	-	-	-
Unigene10064	318	gi|170073590|ref|XP_001870401.1|	112	4e-24	glycosyltransferase PglE [Culex quinquefasciatus] >gi|167870225|gb|EDS33608.1| glycosyltransferase PglE [Culex quinquefasciatus]	gi|78190318|gb|AC168070.2|	71.9	1e-09	Mus musculus BAC clone RP23-87E10 from chromosome 3, complete sequence	sp|Q8SX83|SPEN_DROME	59.3	2e-09	Protein split ends OS=Drosophila melanogaster GN=spen PE=1 SV=2	NMA0832	56.6	1e-08	COG0463	Glycosyltransferases involved in cell wall biogenesis	K14405	3e-09	60.5	dgr:Dgri_GH18090	pre-mRNA 3'-end-processing factor FIP1	-	-	-
Unigene10065	206	gi|154338738|ref|XP_001565591.1|	55.8	5e-07	dynein heavy chain [Leishmania braziliensis MHOM/BR/75/M2904]	--	--	--	--	--	--	--	--	--	--	--	--	--	--	--	--	--	--	-	-	-
Unigene10066	205	--	--	--	--	--	--	--	--	--	--	--	--	--	--	--	--	--	--	--	--	--	--	-	-	-
Unigene10067	242	--	--	--	--	--	--	--	--	--	--	--	--	--	--	--	--	--	--	--	--	--	--	-	-	-
Unigene10068	211	gi|224048676|ref|XP_002195606.1|	100	3e-20	PREDICTED: similar to tetratricopeptide repeat domain 15 [Taeniopygia guttata]	--	--	--	--	sp|Q8K2L8|TTC15_MOUSE	94.7	4e-20	Tetratricopeptide repeat protein 15 OS=Mus musculus GN=Ttc15 PE=1 SV=2	--	--	--	--	--	--	--	--	--	--	-	-	-
Unigene10069	279	--	--	--	--	--	--	--	--	--	--	--	--	--	--	--	--	--	--	--	--	--	--	-	-	-
Unigene1006	233	--	--	--	--	--	--	--	--	--	--	--	--	--	--	--	--	--	--	--	--	--	--	-	-	-
Unigene10070	344	--	--	--	--	--	--	--	--	--	--	--	--	--	--	--	--	--	--	--	--	--	--	-	-	-
Unigene10071	374	gi|291244357|ref|XP_002742059.1|	80.5	2e-14	PREDICTED: sperm flagellar protein 2-like [Saccoglossus kowalevskii]	--	--	--	--	sp|Q2IA00|SPEF2_PIG	47.8	5e-06	Sperm flagellar protein 2 OS=Sus scrofa GN=SPEF2 PE=2 SV=1	--	--	--	--	--	--	--	--	--	--	-	-	-
Unigene10072	233	--	--	--	--	--	--	--	--	--	--	--	--	--	--	--	--	--	--	--	--	--	--	-	-	-
Unigene10073	253	--	--	--	--	--	--	--	--	--	--	--	--	--	--	--	--	--	--	--	--	--	--	-	-	-
Unigene10074	218	gi|312378166|gb|EFR24813.1|	54.7	1e-06	hypothetical protein AND_10357 [Anopheles darlingi]	--	--	--	--	--	--	--	--	--	--	--	--	--	--	--	--	--	--	-	-	-
Unigene10075	430	gi|291240342|ref|XP_002740078.1|	130	2e-29	PREDICTED: low density lipoprotein-related protein 2-like [Saccoglossus kowalevskii]	--	--	--	--	sp|O75581|LRP6_HUMAN	126	2e-29	Low-density lipoprotein receptor-related protein 6 OS=Homo sapiens GN=LRP6 PE=1 SV=2	--	--	--	--	--	K03068	4e-29	126	mdo:100018443	low density lipoprotein receptor-related protein 5/6	-	-	-
Unigene10076	473	gi|115712715|ref|XP_788693.2|	88.2	1e-16	PREDICTED: similar to Serine/threonine-protein kinase SMG1 (SMG-1), partial [Strongylocentrotus purpuratus] >gi|115959728|ref|XP_001191332.1| PREDICTED: similar to Serine/threonine-protein kinase SMG1 (SMG-1), partial [Strongylocentrotus purpuratus]	--	--	--	--	sp|Q8BKX6|SMG1_MOUSE	74.3	1e-13	Serine/threonine-protein kinase SMG1 OS=Mus musculus GN=Smg1 PE=1 SV=3	--	--	--	--	--	K08873	2e-17	88.2	spu:583702	PI-3-kinase-related kinase SMG-1	-	-	-
Unigene10077	601	gi|115905893|ref|XP_789531.2|	66.2	8e-10	PREDICTED: similar to Uncharacterized protein C15orf33 [Strongylocentrotus purpuratus] >gi|115966104|ref|XP_001192790.1| PREDICTED: similar to Uncharacterized protein C15orf33 [Strongylocentrotus purpuratus]	--	--	--	--	--	--	--	--	--	--	--	--	--	--	--	--	--	--	-	-	-
Unigene10078	355	--	--	--	--	--	--	--	--	--	--	--	--	--	--	--	--	--	--	--	--	--	--	-	-	-
Unigene10079	221	--	--	--	--	--	--	--	--	--	--	--	--	--	--	--	--	--	--	--	--	--	--	-	-	-
Unigene1007	226	--	--	--	--	--	--	--	--	--	--	--	--	--	--	--	--	--	--	--	--	--	--	-	-	-
Unigene10080	283	gi|221115527|ref|XP_002161285.1|	64.7	1e-09	PREDICTED: similar to Eif4g1 protein, partial [Hydra magnipapillata]	--	--	--	--	--	--	--	--	--	--	--	--	--	K03260	4e-10	63.2	hmg:100206797	translation initiation factor 4G	-	-	-
Unigene10081	490	gi|198422686|ref|XP_002131353.1|	79.7	4e-14	PREDICTED: similar to WD repeat domain 78 [Ciona intestinalis]	--	--	--	--	sp|Q5VTH9|WDR78_HUMAN	50.4	2e-06	WD repeat-containing protein 78 OS=Homo sapiens GN=WDR78 PE=2 SV=1	--	--	--	--	--	--	--	--	--	--	-	-	-
Unigene10082	376	--	--	--	--	--	--	--	--	--	--	--	--	--	--	--	--	--	--	--	--	--	--	-	-	-
Unigene10083	225	--	--	--	--	--	--	--	--	--	--	--	--	--	--	--	--	--	--	--	--	--	--	-	-	-
Unigene10084	275	--	--	--	--	--	--	--	--	--	--	--	--	--	--	--	--	--	--	--	--	--	--	-	-	-
Unigene10085	301	--	--	--	--	--	--	--	--	--	--	--	--	--	--	--	--	--	--	--	--	--	--	-	-	-
Unigene10086	688	gi|4966251|gb|AAD33755.2|	209	6e-53	IQGAP [Hydra vulgaris]	--	--	--	--	sp|P46940|IQGA1_HUMAN	130	2e-30	Ras GTPase-activating-like protein IQGAP1 OS=Homo sapiens GN=IQGAP1 PE=1 SV=1	--	--	--	--	--	K05767	2e-31	135	xtr:100124996	IQ motif containing GTPase activating protein	-	-	-
Unigene10087	444	gi|221107782|ref|XP_002168677.1|	108	5e-23	PREDICTED: similar to IQGAP [Hydra magnipapillata]	--	--	--	--	sp|P46940|IQGA1_HUMAN	83.6	1e-16	Ras GTPase-activating-like protein IQGAP1 OS=Homo sapiens GN=IQGAP1 PE=1 SV=1	--	--	--	--	--	K05767	9e-24	108	hmg:100214688	IQ motif containing GTPase activating protein	-	-	-
Unigene10088	256	--	--	--	--	--	--	--	--	--	--	--	--	--	--	--	--	--	--	--	--	--	--	-	-	-
Unigene10089	658	gi|344264064|ref|XP_003404114.1|	283	3e-75	PREDICTED: prolyl endopeptidase-like [Loxodonta africana]	gi|256072592|ref|XM_002572573.1|	77.8	5e-11	Schistosoma mansoni prolyl oligopeptidase (S09 family) (Smp_011590.2) mRNA, complete cds	sp|Q9QUR6|PPCE_MOUSE	281	1e-75	Prolyl endopeptidase OS=Mus musculus GN=Prep PE=2 SV=1	all2533	210	2e-54	COG1505	Serine proteases of the peptidase family S9A	K01322	3e-75	281	mmu:19072	prolyl oligopeptidase [EC:3.4.21.26]	-	-	-
Unigene1008	231	gi|170035314|ref|XP_001845515.1|	61.6	1e-08	calmodulin-binding transcription activator [Culex quinquefasciatus] >gi|167877256|gb|EDS40639.1| calmodulin-binding transcription activator [Culex quinquefasciatus]	--	--	--	--	sp|A2A891|CMTA1_MOUSE	53.5	1e-07	Calmodulin-binding transcription activator 1 OS=Mus musculus GN=Camta1 PE=2 SV=1	--	--	--	--	--	--	--	--	--	--	GO:0009586//rhodopsin mediated phototransduction;GO:0006357//regulation of transcription from RNA polymerase II promoter;GO:0010557//positive regulation of macromolecule biosynthetic process	GO:0042802//identical protein binding;GO:0003677//DNA binding	GO:0043231//intracellular membrane-bounded organelle
Unigene10090	291	--	--	--	--	--	--	--	--	--	--	--	--	--	--	--	--	--	--	--	--	--	--	-	-	-
Unigene10091	212	--	--	--	--	--	--	--	--	--	--	--	--	--	--	--	--	--	--	--	--	--	--	-	-	-
Unigene10092	380	--	--	--	--	--	--	--	--	--	--	--	--	--	--	--	--	--	--	--	--	--	--	-	-	-
Unigene10093	289	--	--	--	--	--	--	--	--	--	--	--	--	--	--	--	--	--	--	--	--	--	--	-	-	-
Unigene10094	377	--	--	--	--	--	--	--	--	--	--	--	--	--	--	--	--	--	--	--	--	--	--	-	-	-
Unigene10095	341	--	--	--	--	--	--	--	--	--	--	--	--	--	--	--	--	--	--	--	--	--	--	-	-	-
Unigene10096	483	--	--	--	--	--	--	--	--	--	--	--	--	--	--	--	--	--	--	--	--	--	--	-	-	-
Unigene10097	232	--	--	--	--	--	--	--	--	--	--	--	--	--	--	--	--	--	--	--	--	--	--	-	-	-
Unigene10098	322	--	--	--	--	--	--	--	--	--	--	--	--	--	--	--	--	--	--	--	--	--	--	-	-	-
Unigene10099	334	--	--	--	--	--	--	--	--	--	--	--	--	--	--	--	--	--	--	--	--	--	--	-	-	-
Unigene1009	264	gi|221113575|ref|XP_002170064.1|	116	3e-25	PREDICTED: similar to COS41.3 [Hydra magnipapillata]	--	--	--	--	sp|P10401|POLY_DROME	54.3	6e-08	Retrovirus-related Pol polyprotein from transposon gypsy OS=Drosophila melanogaster GN=pol PE=4 SV=1	--	--	--	--	--	--	--	--	--	--	GO:0043170;GO:0044238//primary metabolic process	GO:0003676//nucleic acid binding	-
Unigene100	307	--	--	--	--	--	--	--	--	--	--	--	--	--	--	--	--	--	--	--	--	--	--	-	-	-
Unigene10100	227	gi|19879404|gb|AAK85118.1|	100	1e-20	non-muscle myosin II heavy chain [Doryteuthis pealeii]	--	--	--	--	sp|P10587|MYH11_CHICK	96.3	1e-20	Myosin-11 OS=Gallus gallus GN=MYH11 PE=1 SV=4	--	--	--	--	--	K10352	4e-20	96.3	gga:396211	myosin heavy chain	-	-	-
Unigene10101	204	--	--	--	--	--	--	--	--	--	--	--	--	--	--	--	--	--	--	--	--	--	--	-	-	-
Unigene10102	238	--	--	--	--	--	--	--	--	--	--	--	--	--	--	--	--	--	--	--	--	--	--	-	-	-
Unigene10103	282	--	--	--	--	--	--	--	--	--	--	--	--	--	--	--	--	--	--	--	--	--	--	-	-	-
Unigene10104	329	--	--	--	--	--	--	--	--	--	--	--	--	--	--	--	--	--	--	--	--	--	--	-	-	-
Unigene10105	246	gi|222478296|gb|ACM62725.1|	105	6e-22	Cdx caudal homeodomain protein [Clytia hemisphaerica]	--	--	--	--	sp|P52949|HXA5_RAT	73.2	1e-13	Homeobox protein Hox-A5 (Fragment) OS=Rattus norvegicus GN=Hoxa5 PE=2 SV=1	YML027w	47	8e-06	COG5576	Homeodomain-containing transcription factor	K09311	1e-13	74.7	nvi:100110062	Antp family, other	-	-	-
Unigene10106	512	--	--	--	--	--	--	--	--	--	--	--	--	--	--	--	--	--	--	--	--	--	--	-	-	-
Unigene10107	290	--	--	--	--	--	--	--	--	--	--	--	--	--	--	--	--	--	--	--	--	--	--	-	-	-
Unigene10108	207	gi|291235694|ref|XP_002737779.1|	74.7	1e-12	PREDICTED: THAP domain containing 10-like [Saccoglossus kowalevskii]	--	--	--	--	--	--	--	--	--	--	--	--	--	--	--	--	--	--	-	-	-
Unigene10109	220	--	--	--	--	--	--	--	--	--	--	--	--	--	--	--	--	--	--	--	--	--	--	-	-	-
Unigene1010	251	gi|344239443|gb|EGV95546.1|	55.8	5e-07	Serum response factor-binding protein 1 [Cricetulus griseus]	gi|297139872|gb|AC238676.3|	99.6	5e-18	Mus musculus BAC clone RP23-80G15 from chromosome 12, complete sequence	--	--	--	--	--	--	--	--	--	--	--	--	--	--	-	-	-
Unigene10110	202	--	--	--	--	--	--	--	--	--	--	--	--	--	--	--	--	--	--	--	--	--	--	-	-	-
Unigene10111	213	gi|74865845|sp|Q8MP30.1|Y7791_DICDI	94.7	1e-18	RecName: Full=Uncharacterized histidine-rich protein DDB_G0274557; Flags: Precursor	gi|227299442|emb|FN359284.1|	125	7e-26	Schistosoma mansoni genome sequence supercontig Smp_scaff001993	sp|Q8MP30|Y7791_DICDI	94.7	4e-20	Uncharacterized histidine-rich protein DDB_G0274557 OS=Dictyostelium discoideum GN=DDB_G0274557 PE=4 SV=1	YOR054c	73.2	1e-13	COG0452	Phosphopantothenoylcysteine synthetase/decarboxylase	K11853	5e-15	79.3	phu:Phum_PHUM227220	ubiquitin carboxyl-terminal hydrolase 34 [EC:3.1.2.15]	-	-	-
Unigene10112	272	--	--	--	--	--	--	--	--	--	--	--	--	--	--	--	--	--	--	--	--	--	--	-	-	-
Unigene10113	246	gi|221116232|ref|XP_002168373.1|	62.8	4e-09	PREDICTED: similar to katanin p60 ATPase-containing subunit A-like 2 [Hydra magnipapillata]	--	--	--	--	sp|Q9D3R6|KATL2_MOUSE	49.7	1e-06	Katanin p60 ATPase-containing subunit A-like 2 OS=Mus musculus GN=Katnal2 PE=2 SV=2	--	--	--	--	--	--	--	--	--	--	-	-	-
Unigene10114	449	--	--	--	--	--	--	--	--	--	--	--	--	--	--	--	--	--	--	--	--	--	--	-	-	-
Unigene10115	289	--	--	--	--	--	--	--	--	--	--	--	--	--	--	--	--	--	--	--	--	--	--	-	-	-
Unigene10116	320	--	--	--	--	--	--	--	--	--	--	--	--	--	--	--	--	--	--	--	--	--	--	-	-	-
Unigene10117	315	gi|333467617|gb|EAA07381.4|	69.3	5e-11	AGAP003413-PA [Anopheles gambiae str. PEST]	--	--	--	--	sp|Q3THG9|AASD1_MOUSE	65.9	2e-11	Alanyl-tRNA editing protein Aarsd1 OS=Mus musculus GN=Aarsd1 PE=1 SV=2	YNL040w	54.3	5e-08	COG2872	Predicted metal-dependent hydrolases related to alanyl-tRNA synthetase HxxxH domain	K07050	1e-12	71.6	nve:NEMVE_v1g158880		-	-	-
Unigene10118	335	--	--	--	--	--	--	--	--	--	--	--	--	--	--	--	--	--	--	--	--	--	--	-	-	-
Unigene10119	281	--	--	--	--	--	--	--	--	--	--	--	--	--	--	--	--	--	--	--	--	--	--	-	-	-
Unigene1011	225	--	--	--	--	--	--	--	--	--	--	--	--	--	--	--	--	--	--	--	--	--	--	-	-	-
Unigene10120	203	--	--	--	--	--	--	--	--	--	--	--	--	--	--	--	--	--	--	--	--	--	--	-	-	-
Unigene10121	402	--	--	--	--	--	--	--	--	--	--	--	--	--	--	--	--	--	--	--	--	--	--	-	-	-
Unigene10122	373	--	--	--	--	--	--	--	--	--	--	--	--	--	--	--	--	--	--	--	--	--	--	-	-	-
Unigene10123	526	gi|221120259|ref|XP_002156262.1|	113	4e-24	PREDICTED: similar to UPF0493 protein KIAA1632 homolog, partial [Hydra magnipapillata]	--	--	--	--	sp|A5WUT8|EPG5_DANRE	88.6	7e-18	Ectopic P granules protein 5 homolog OS=Danio rerio GN=epg5 PE=3 SV=1	--	--	--	--	--	--	--	--	--	--	-	-	-
Unigene10124	319	--	--	--	--	--	--	--	--	--	--	--	--	--	--	--	--	--	--	--	--	--	--	-	-	-
Unigene10125	358	gi|307211604|gb|EFN87653.1|	129	5e-29	Uncharacterized protein C11orf2 [Harpegnathos saltator]	gi|196015820|ref|XM_002117730.1|	60	6e-06	Trichoplax adhaerens hypothetical protein, mRNA	sp|Q4V9Y0|FFR_XENTR	120	7e-28	Protein fat-free homolog OS=Xenopus tropicalis GN=ffr PE=2 SV=1	--	--	--	--	--	--	--	--	--	--	-	-	-
Unigene10126	490	gi|3875534|emb|CAA91317.1|	94.7	1e-18	C. elegans protein F07A11.4, partially confirmed by transcript evidence [Caenorhabditis elegans]	--	--	--	--	sp|Q6J1Y9|UBP19_RAT	82.4	4e-16	Ubiquitin carboxyl-terminal hydrolase 19 OS=Rattus norvegicus GN=Usp19 PE=1 SV=1	YJL197w	81.3	7e-16	COG5560	Ubiquitin C-terminal hydrolase	K11839	3e-20	97.8	nve:NEMVE_v1g120073	ubiquitin carboxyl-terminal hydrolase 8 [EC:3.1.2.15]	-	-	-
Unigene10127	302	gi|221125036|ref|XP_002165560.1|	97.4	2e-19	PREDICTED: similar to Protein strawberry notch homolog 1, partial [Hydra magnipapillata]	--	--	--	--	sp|Q689Z5|SBNO1_MOUSE	70.1	1e-12	Protein strawberry notch homolog 1 OS=Mus musculus GN=Sbno1 PE=1 SV=2	--	--	--	--	--	--	--	--	--	--	-	-	-
Unigene10128	530	gi|221101733|ref|XP_002156689.1|	56.6	5e-07	PREDICTED: similar to Cirrhosis, autosomal recessive 1A (human) [Hydra magnipapillata]	--	--	--	--	--	--	--	--	--	--	--	--	--	K14548	5e-10	63.9	tad:TRIADDRAFT_52806	U3 small nucleolar RNA-associated protein 4	-	-	-
Unigene10129	243	gi|221121728|ref|XP_002161692.1|	52.8	5e-06	PREDICTED: similar to predicted protein [Hydra magnipapillata]	--	--	--	--	--	--	--	--	--	--	--	--	--	--	--	--	--	--	-	-	-
Unigene1012	240	gi|332839586|ref|XP_509033.3|	72.4	6e-12	PREDICTED: adenylate cyclase type 6 [Pan troglodytes]	--	--	--	--	sp|O43306|ADCY6_HUMAN	72.4	2e-13	Adenylate cyclase type 6 OS=Homo sapiens GN=ADCY6 PE=1 SV=2	--	--	--	--	--	K08046	7e-13	72.4	mcc:707978	adenylate cyclase 6 [EC:4.6.1.1]	GO:0045762//positive regulation of adenylate cyclase activity;GO:0032147//activation of protein kinase activity;GO:0007188//G-protein signaling, coupled to cAMP nucleotide second messenger	GO:0005515//protein binding;GO:0004016//adenylate cyclase activity	GO:0043231//intracellular membrane-bounded organelle;GO:0005626//insoluble fraction;GO:0005902//microvillus;GO:0044425//membrane part;GO:0005886//plasma membrane
Unigene10130	267	gi|221102885|ref|XP_002170318.1|	114	1e-24	PREDICTED: similar to zonadhesin [Hydra magnipapillata]	--	--	--	--	--	--	--	--	--	--	--	--	--	--	--	--	--	--	-	-	-
Unigene10131	256	--	--	--	--	--	--	--	--	--	--	--	--	--	--	--	--	--	--	--	--	--	--	-	-	-
Unigene10132	268	--	--	--	--	--	--	--	--	--	--	--	--	--	--	--	--	--	--	--	--	--	--	-	-	-
Unigene10133	220	--	--	--	--	--	--	--	--	--	--	--	--	--	--	--	--	--	--	--	--	--	--	-	-	-
Unigene10134	250	--	--	--	--	--	--	--	--	--	--	--	--	--	--	--	--	--	--	--	--	--	--	-	-	-
Unigene10135	315	gi|221109928|ref|XP_002165051.1|	107	2e-22	PREDICTED: similar to amyotrophic lateral sclerosis 2 (juvenile) chromosome region, candidate 8 [Hydra magnipapillata]	--	--	--	--	--	--	--	--	--	--	--	--	--	--	--	--	--	--	-	-	-
Unigene10136	212	--	--	--	--	--	--	--	--	--	--	--	--	--	--	--	--	--	--	--	--	--	--	-	-	-
Unigene10137	324	gi|326674748|ref|XP_003200195.1|	70.9	2e-11	PREDICTED: centrosomal protein of 192 kDa-like [Danio rerio]	--	--	--	--	sp|Q8TEP8|CE192_HUMAN	52	3e-07	Centrosomal protein of 192 kDa OS=Homo sapiens GN=CEP192 PE=1 SV=2	--	--	--	--	--	K14299	5e-06	49.7	aml:100482943	nucleoporin SEH1	-	-	-
Unigene10138	252	--	--	--	--	--	--	--	--	--	--	--	--	--	--	--	--	--	--	--	--	--	--	-	-	-
Unigene10139	553	gi|221123224|ref|XP_002154942.1|	90.9	3e-17	PREDICTED: similar to predicted protein [Hydra magnipapillata]	--	--	--	--	sp|Q1ZXH2|FHKB_DICDI	48.5	8e-06	Probable serine/threonine-protein kinase fhkB OS=Dictyostelium discoideum GN=fhkB PE=3 SV=1	--	--	--	--	--	--	--	--	--	--	-	-	-
Unigene1013	205	gi|220678332|emb|CAX14183.1|	92	7e-18	novel protein similar to vertebrate fibulin 5 (FBLN5, zgc:103575) [Danio rerio]	--	--	--	--	sp|Q8MJJ9|FBLN1_CHLAE	87.4	6e-18	Fibulin-1 (Fragment) OS=Chlorocebus aethiops GN=FBLN1 PE=1 SV=1	--	--	--	--	--	K06825	1e-15	81.6	mdo:100025769	fibrillin 1	-	-	-
Unigene10140	252	gi|41393079|ref|NP_958865.1|	53.9	2e-06	replication factor C subunit 3 [Danio rerio] >gi|27503431|gb|AAH42327.1| Replication factor C (activator 1) 3 [Danio rerio] >gi|182891582|gb|AAI64808.1| Rfc3 protein [Danio rerio]	gi|156383528|ref|XM_001632836.1|	75.8	7e-11	Nematostella vectensis predicted protein (NEMVEDRAFT_v1g166966) partial mRNA	sp|Q8R323|RFC3_MOUSE	50.8	6e-07	Replication factor C subunit 3 OS=Mus musculus GN=Rfc3 PE=2 SV=1	--	--	--	--	--	K10756	1e-08	58.5	hmg:100206290	replication factor C subunit 3/5	-	-	-
Unigene10141	557	gi|148696260|gb|EDL28207.1|	164	2e-39	nephronophthisis 1 (juvenile) homolog (human), isoform CRA_c [Mus musculus]	--	--	--	--	sp|Q9QY53|NPHP1_MOUSE	164	1e-40	Nephrocystin-1 OS=Mus musculus GN=Nphp1 PE=1 SV=1	--	--	--	--	--	--	--	--	--	--	-	-	-
Unigene10142	239	--	--	--	--	--	--	--	--	--	--	--	--	--	--	--	--	--	--	--	--	--	--	-	-	-
Unigene10143	536	gi|198425115|ref|XP_002130130.1|	200	3e-50	PREDICTED: similar to protein tyrosine phosphatase, non-receptor type 11 [Ciona intestinalis]	gi|328710166|ref|XM_001949069.2|	77.8	4e-11	PREDICTED: Acyrthosiphon pisum tyrosine-protein phosphatase 99A-like, transcript variant 1 (LOC100166608), mRNA	sp|Q90687|PTN11_CHICK	180	2e-45	Tyrosine-protein phosphatase non-receptor type 11 OS=Gallus gallus GN=PTPN11 PE=2 SV=1	SPAC26F1.10c	105	3e-23	COG5599	Protein tyrosine phosphatase	K07293	5e-51	200	cin:100184658	protein tyrosine phosphatase, non-receptor type 11 [EC:3.1.3.48]	-	-	-
Unigene10144	284	--	--	--	--	--	--	--	--	--	--	--	--	--	--	--	--	--	--	--	--	--	--	-	-	-
Unigene10145	207	--	--	--	--	--	--	--	--	--	--	--	--	--	--	--	--	--	--	--	--	--	--	-	-	-
Unigene10146	202	--	--	--	--	--	--	--	--	--	--	--	--	--	--	--	--	--	--	--	--	--	--	-	-	-
Unigene10147	246	--	--	--	--	--	--	--	--	--	--	--	--	--	--	--	--	--	--	--	--	--	--	-	-	-
Unigene10148	456	gi|146183302|ref|XP_001025839.2|	64.7	1e-09	ATPase, histidine kinase-, DNA gyrase B-, and HSP90-like domain containing protein [Tetrahymena thermophila] >gi|146143628|gb|EAS05594.2| ATPase, histidine kinase-, DNA gyrase B-, and HSP90-like domain containing protein [Tetrahymena thermophila SB210]	--	--	--	--	--	--	--	--	--	--	--	--	--	--	--	--	--	--	-	-	-
Unigene10149	212	--	--	--	--	--	--	--	--	--	--	--	--	--	--	--	--	--	--	--	--	--	--	-	-	-
Unigene1014	236	--	--	--	--	--	--	--	--	--	--	--	--	--	--	--	--	--	--	--	--	--	--	-	-	-
Unigene10150	242	--	--	--	--	--	--	--	--	--	--	--	--	--	--	--	--	--	--	--	--	--	--	-	-	-
Unigene10151	357	gi|148725527|emb|CAN88642.1|	221	8e-57	novel protein similar to vertebrate WD repeat domain 44 (WDR44) [Danio rerio] >gi|148725880|emb|CAN88493.1| novel protein similar to vertebrate WD repeat domain 44 (WDR44) [Danio rerio]	gi|221104606|ref|XM_002170404.1|	115	1e-22	PREDICTED: Hydra magnipapillata similar to predicted protein (LOC100208593), partial mRNA	sp|Q9R037|WDR44_RAT	220	6e-58	WD repeat-containing protein 44 OS=Rattus norvegicus GN=Wdr44 PE=1 SV=1	--	--	--	--	--	--	--	--	--	--	-	-	-
Unigene10152	280	--	--	--	--	--	--	--	--	--	--	--	--	--	--	--	--	--	--	--	--	--	--	-	-	-
Unigene10153	356	--	--	--	--	--	--	--	--	--	--	--	--	--	--	--	--	--	--	--	--	--	--	-	-	-
Unigene10154	375	--	--	--	--	--	--	--	--	--	--	--	--	--	--	--	--	--	--	--	--	--	--	-	-	-
Unigene10155	528	--	--	--	--	--	--	--	--	--	--	--	--	--	--	--	--	--	--	--	--	--	--	-	-	-
Unigene10156	232	gi|326932474|ref|XP_003212342.1|	56.6	3e-07	PREDICTED: chymotrypsin-C-like [Meleagris gallopavo]	--	--	--	--	sp|Q8NF86|PRS33_HUMAN	49.7	1e-06	Serine protease 33 OS=Homo sapiens GN=PRSS33 PE=1 SV=3	--	--	--	--	--	K01311	4e-07	53.1	gga:430670	chymotrypsin C [EC:3.4.21.2]	-	-	-
Unigene10157	247	gi|187607866|ref|NP_001119865.1|	52.8	5e-06	guanine nucleotide exchange factor VAV3 [Danio rerio] >gi|169145731|emb|CAQ15261.1| novel protein similar to vertebrate vav3 oncogene (VAV3) [Danio rerio] >gi|169154703|emb|CAQ15412.1| novel protein similar to vertebrate vav3 oncogene (VAV3) [Danio rerio] >gi|169159032|emb|CAQ15262.1| novel protein similar to vertebrate vav3 oncogene (VAV3) [Danio rerio]	--	--	--	--	sp|P54100|VAV_RAT	50.4	8e-07	Proto-oncogene vav OS=Rattus norvegicus GN=Vav1 PE=2 SV=1	--	--	--	--	--	K05730	6e-07	52.8	dre:559145	vav oncogene	-	-	-
Unigene10158	405	gi|291225652|ref|XP_002732820.1|	68.9	6e-11	PREDICTED: zinc finger, SWIM domain containing 2-like [Saccoglossus kowalevskii]	--	--	--	--	sp|Q8NEG5|ZSWM2_HUMAN	58.9	3e-09	E3 ubiquitin-protein ligase ZSWIM2 OS=Homo sapiens GN=ZSWIM2 PE=1 SV=2	--	--	--	--	--	K11982	7e-08	55.8	tad:TRIADDRAFT_54253	E3 ubiquitin-protein ligase RNF115/126 [EC:6.3.2.19]	-	-	-
Unigene10159	329	--	--	--	--	--	--	--	--	--	--	--	--	--	--	--	--	--	--	--	--	--	--	-	-	-
Unigene1015	226	--	--	--	--	--	--	--	--	--	--	--	--	--	--	--	--	--	--	--	--	--	--	-	-	-
Unigene10160	679	gi|309357784|emb|CAP35030.2|	168	2e-40	CBR-SLO-2 protein [Caenorhabditis briggsae AF16]	--	--	--	--	sp|Q8QFV0|KCNT1_CHICK	132	6e-31	Potassium channel subfamily T member 1 OS=Gallus gallus GN=KCNT1 PE=2 SV=1	--	--	--	--	--	K04946	2e-39	162	nve:NEMVE_v1g10122	potassium channel subfamily T member 1	-	-	-
Unigene10161	250	--	--	--	--	--	--	--	--	--	--	--	--	--	--	--	--	--	--	--	--	--	--	-	-	-
Unigene10162	279	--	--	--	--	--	--	--	--	--	--	--	--	--	--	--	--	--	--	--	--	--	--	-	-	-
Unigene10163	328	--	--	--	--	--	--	--	--	--	--	--	--	--	--	--	--	--	--	--	--	--	--	-	-	-
Unigene10164	341	--	--	--	--	--	--	--	--	--	--	--	--	--	--	--	--	--	--	--	--	--	--	-	-	-
Unigene10165	344	--	--	--	--	--	--	--	--	--	--	--	--	--	--	--	--	--	--	--	--	--	--	-	-	-
Unigene10166	659	gi|221129963|ref|XP_002165016.1|	169	9e-41	PREDICTED: similar to TBC1 domain family, member 4, partial [Hydra magnipapillata]	--	--	--	--	sp|O97790|TBCD1_BOVIN	131	1e-30	TBC1 domain family member 1 (Fragment) OS=Bos taurus GN=TBC1D1 PE=2 SV=1	--	--	--	--	--	--	--	--	--	--	-	-	-
Unigene10167	513	gi|320163118|gb|EFW40017.1|	57.4	3e-07	predicted protein [Capsaspora owczarzaki ATCC 30864]	--	--	--	--	--	--	--	--	--	--	--	--	--	--	--	--	--	--	-	-	-
Unigene10168	433	gi|326432856|gb|EGD78426.1|	60.8	2e-15	hydroxymethylglutaryl-CoA lyase [Salpingoeca sp. ATCC 50818]	--	--	--	--	sp|Q8TB92|HMGC2_HUMAN	60.1	2e-09	Probable 3-hydroxymethyl-3-methylglutaryl-CoA lyase 2 OS=Homo sapiens GN=HMGCLL1 PE=2 SV=3	--	--	--	--	--	K01640	3e-09	60.8	cbr:CBG22170	hydroxymethylglutaryl-CoA lyase [EC:4.1.3.4]	-	-	-
Unigene10169	255	--	--	--	--	--	--	--	--	--	--	--	--	--	--	--	--	--	--	--	--	--	--	-	-	-
Unigene1016	241	--	--	--	--	--	--	--	--	--	--	--	--	--	--	--	--	--	--	--	--	--	--	-	-	-
Unigene10170	217	--	--	--	--	--	--	--	--	--	--	--	--	--	--	--	--	--	--	--	--	--	--	-	-	-
Unigene10171	309	--	--	--	--	--	--	--	--	--	--	--	--	--	--	--	--	--	--	--	--	--	--	-	-	-
Unigene10172	391	gi|126310661|ref|XP_001370665.1|	103	2e-21	PREDICTED: f-box only protein 30 [Monodelphis domestica]	--	--	--	--	sp|Q8TB52|FBX30_HUMAN	99.4	2e-21	F-box only protein 30 OS=Homo sapiens GN=FBXO30 PE=1 SV=3	--	--	--	--	--	K10307	1e-30	131	nve:NEMVE_v1g208916	F-box protein 30	-	-	-
Unigene10173	226	gi|221117945|ref|XP_002163151.1|	82.4	5e-15	PREDICTED: similar to predicted protein [Hydra magnipapillata]	--	--	--	--	sp|Q9H257|CARD9_HUMAN	48.5	3e-06	Caspase recruitment domain-containing protein 9 OS=Homo sapiens GN=CARD9 PE=1 SV=2	--	--	--	--	--	K12794	2e-06	50.8	bta:768054	caspase recruitment domain-containing protein 9	-	-	-
Unigene10174	207	gi|156400266|ref|XP_001638921.1|	53.5	3e-06	predicted protein [Nematostella vectensis] >gi|156226045|gb|EDO46858.1| predicted protein [Nematostella vectensis]	--	--	--	--	--	--	--	--	--	--	--	--	--	--	--	--	--	--	-	-	-
Unigene10175	202	--	--	--	--	--	--	--	--	--	--	--	--	--	--	--	--	--	--	--	--	--	--	-	-	-
Unigene10176	263	--	--	--	--	--	--	--	--	--	--	--	--	--	--	--	--	--	--	--	--	--	--	-	-	-
Unigene10177	217	--	--	--	--	--	--	--	--	--	--	--	--	--	--	--	--	--	--	--	--	--	--	-	-	-
Unigene10178	585	gi|156401306|ref|XP_001639232.1|	102	8e-21	predicted protein [Nematostella vectensis] >gi|156226359|gb|EDO47169.1| predicted protein [Nematostella vectensis]	--	--	--	--	--	--	--	--	--	--	--	--	--	--	--	--	--	--	-	-	-
Unigene10179	211	--	--	--	--	--	--	--	--	--	--	--	--	--	--	--	--	--	--	--	--	--	--	-	-	-
Unigene1017	204	--	--	--	--	--	--	--	--	--	--	--	--	--	--	--	--	--	--	--	--	--	--	-	-	-
Unigene10180	363	--	--	--	--	--	--	--	--	--	--	--	--	--	--	--	--	--	--	--	--	--	--	-	-	-
Unigene10181	420	--	--	--	--	--	--	--	--	--	--	--	--	--	--	--	--	--	--	--	--	--	--	-	-	-
Unigene10182	332	gi|221126460|ref|XP_002159379.1|	162	4e-39	PREDICTED: similar to carnitine palmitoyltransferase 1A like [Hydra magnipapillata]	--	--	--	--	sp|Q8HY46|CPT1B_PIG	70.9	6e-13	Carnitine O-palmitoyltransferase 1, muscle isoform OS=Sus scrofa GN=CPT1B PE=2 SV=1	--	--	--	--	--	K08765	3e-20	96.7	nve:NEMVE_v1g236240	carnitine O-palmitoyltransferase 1 [EC:2.3.1.21]	-	-	-
Unigene10183	220	gi|317418611|emb|CBN80649.1|	91.7	9e-18	Sarcolemmal membrane-associated protein [Dicentrarchus labrax]	--	--	--	--	sp|P0C219|SLMAP_RAT	88.2	4e-18	Sarcolemmal membrane-associated protein OS=Rattus norvegicus GN=Slmap PE=3 SV=1	--	--	--	--	--	--	--	--	--	--	-	-	-
Unigene10184	663	gi|291232891|ref|XP_002736387.1|	228	2e-58	PREDICTED: RAD21 homolog (S. pombe)-like [Saccoglossus kowalevskii]	--	--	--	--	sp|Q61550|RAD21_MOUSE	221	1e-57	Double-strand-break repair protein rad21 homolog OS=Mus musculus GN=Rad21 PE=1 SV=3	--	--	--	--	--	K06670	2e-58	225	phu:Phum_PHUM127690	cohesin complex subunit SCC1	-	-	-
Unigene10185	216	--	--	--	--	--	--	--	--	--	--	--	--	--	--	--	--	--	--	--	--	--	--	-	-	-
Unigene10186	224	--	--	--	--	--	--	--	--	--	--	--	--	--	--	--	--	--	--	--	--	--	--	-	-	-
Unigene10187	298	--	--	--	--	--	--	--	--	--	--	--	--	--	--	--	--	--	--	--	--	--	--	-	-	-
Unigene10188	403	--	--	--	--	--	--	--	--	--	--	--	--	--	--	--	--	--	--	--	--	--	--	-	-	-
Unigene10189	218	--	--	--	--	--	--	--	--	--	--	--	--	--	--	--	--	--	--	--	--	--	--	-	-	-
Unigene1018	230	--	--	--	--	--	--	--	--	--	--	--	--	--	--	--	--	--	--	--	--	--	--	-	-	-
Unigene10190	292	--	--	--	--	--	--	--	--	--	--	--	--	--	--	--	--	--	--	--	--	--	--	-	-	-
Unigene10191	240	--	--	--	--	--	--	--	--	--	--	--	--	--	--	--	--	--	--	--	--	--	--	-	-	-
Unigene10192	276	--	--	--	--	--	--	--	--	--	--	--	--	--	--	--	--	--	--	--	--	--	--	-	-	-
Unigene10193	220	--	--	--	--	--	--	--	--	--	--	--	--	--	--	--	--	--	--	--	--	--	--	-	-	-
Unigene10194	295	gi|156378193|ref|XP_001631028.1|	52.4	6e-06	predicted protein [Nematostella vectensis] >gi|156218061|gb|EDO38965.1| predicted protein [Nematostella vectensis]	--	--	--	--	--	--	--	--	--	--	--	--	--	--	--	--	--	--	-	-	-
Unigene10195	258	--	--	--	--	--	--	--	--	--	--	--	--	--	--	--	--	--	--	--	--	--	--	-	-	-
Unigene10196	313	--	--	--	--	--	--	--	--	--	--	--	--	--	--	--	--	--	--	--	--	--	--	-	-	-
Unigene10197	220	--	--	--	--	--	--	--	--	--	--	--	--	--	--	--	--	--	--	--	--	--	--	-	-	-
Unigene10198	225	--	--	--	--	--	--	--	--	--	--	--	--	--	--	--	--	--	--	--	--	--	--	-	-	-
Unigene10199	346	gi|170029184|ref|XP_001842473.1|	85.9	5e-16	zinc finger MYM-type protein 1 [Culex quinquefasciatus] >gi|167881576|gb|EDS44959.1| zinc finger MYM-type protein 1 [Culex quinquefasciatus]	--	--	--	--	--	--	--	--	--	--	--	--	--	--	--	--	--	--	-	-	-
Unigene1019	260	--	--	--	--	--	--	--	--	--	--	--	--	--	--	--	--	--	--	--	--	--	--	-	-	-
Unigene101	224	--	--	--	--	--	--	--	--	--	--	--	--	--	--	--	--	--	--	--	--	--	--	-	-	-
Unigene10200	220	--	--	--	--	--	--	--	--	--	--	--	--	--	--	--	--	--	--	--	--	--	--	-	-	-
Unigene10201	358	gi|115905893|ref|XP_789531.2|	63.2	3e-09	PREDICTED: similar to Uncharacterized protein C15orf33 [Strongylocentrotus purpuratus] >gi|115966104|ref|XP_001192790.1| PREDICTED: similar to Uncharacterized protein C15orf33 [Strongylocentrotus purpuratus]	--	--	--	--	sp|Q96M60|CO033_HUMAN	48.5	3e-06	Uncharacterized protein C15orf33 OS=Homo sapiens GN=C15orf33 PE=2 SV=2	--	--	--	--	--	--	--	--	--	--	-	-	-
Unigene10202	243	--	--	--	--	--	--	--	--	--	--	--	--	--	--	--	--	--	--	--	--	--	--	-	-	-
Unigene10203	321	gi|223670958|dbj|BAH22726.1|	84.3	1e-15	complement factor B precursor [Nematostella vectensis]	--	--	--	--	sp|O43405|COCH_HUMAN	51.6	4e-07	Cochlin OS=Homo sapiens GN=COCH PE=1 SV=1	--	--	--	--	--	K01335	1e-07	54.7	spu:373308	component factor B [EC:3.4.21.47]	-	-	-
Unigene10204	255	--	--	--	--	--	--	--	--	--	--	--	--	--	--	--	--	--	--	--	--	--	--	-	-	-
Unigene10205	246	--	--	--	--	--	--	--	--	--	--	--	--	--	--	--	--	--	--	--	--	--	--	-	-	-
Unigene10206	300	--	--	--	--	--	--	--	--	--	--	--	--	--	--	--	--	--	--	--	--	--	--	-	-	-
Unigene10207	341	--	--	--	--	--	--	--	--	--	--	--	--	--	--	--	--	--	--	--	--	--	--	-	-	-
Unigene10208	585	gi|291223259|ref|XP_002731628.1|	107	4e-22	PREDICTED: Hsp70 subfamily B suppressor 1-like protein-like [Saccoglossus kowalevskii]	--	--	--	--	sp|Q6AXM7|HBS1L_RAT	75.1	9e-14	HBS1-like protein OS=Rattus norvegicus GN=Hbs1l PE=2 SV=1	--	--	--	--	--	K14416	4e-22	104	dwi:Dwil_GK10605	elongation factor 1 alpha-like protein	-	-	-
Unigene10209	267	--	--	--	--	--	--	--	--	--	--	--	--	--	--	--	--	--	--	--	--	--	--	-	-	-
Unigene1020	297	--	--	--	--	--	--	--	--	--	--	--	--	--	--	--	--	--	--	--	--	--	--	-	-	-
Unigene10210	332	gi|72018574|ref|XP_801948.1|	153	2e-36	PREDICTED: similar to Mcm5-prov protein isoform 2 [Strongylocentrotus purpuratus] >gi|115931943|ref|XP_001177251.1| PREDICTED: similar to Mcm5-prov protein [Strongylocentrotus purpuratus]	--	--	--	--	sp|Q6PCI7|MCM5B_XENLA	149	2e-36	DNA replication licensing factor mcm5-B OS=Xenopus laevis GN=mcm5-b PE=2 SV=1	YLR274w	106	9e-24	COG1241	Predicted ATPase involved in replication control, Cdc46/Mcm family	K02209	4e-38	156	nve:NEMVE_v1g238608	minichromosome maintenance protein 5 (cell division control protein 46)	-	-	-
Unigene10211	422	gi|74967379|sp|Q27802.2|DYHC2_TRIGR	90.9	2e-17	RecName: Full=Cytoplasmic dynein 2 heavy chain 1; AltName: Full=Dynein heavy chain isotype 1B >gi|17019507|gb|AAA63583.2| dynein heavy chain isotype 1B [Tripneustes gratilla]	--	--	--	--	sp|Q27802|DYHC2_TRIGR	90.9	8e-19	Cytoplasmic dynein 2 heavy chain 1 OS=Tripneustes gratilla GN=DYH1B PE=2 SV=2	--	--	--	--	--	K10414	3e-21	100	hmg:100202757	dynein heavy chain 2, cytosolic	-	-	-
Unigene10212	486	gi|221116319|ref|XP_002159286.1|	260	2e-68	PREDICTED: similar to WD repeat domain 35, partial [Hydra magnipapillata]	gi|198438280|ref|XM_002131498.1|	60	8e-06	PREDICTED: Ciona intestinalis similar to WD repeat domain 35 (LOC100185035), mRNA	sp|A6N6J5|WDR35_RAT	227	1e-59	WD repeat-containing protein 35 OS=Rattus norvegicus GN=Wdr35 PE=1 SV=1	--	--	--	--	--	--	--	--	--	--	-	-	-
Unigene10213	472	gi|221116319|ref|XP_002159286.1|	199	2e-50	PREDICTED: similar to WD repeat domain 35, partial [Hydra magnipapillata]	--	--	--	--	sp|A6N6J5|WDR35_RAT	180	1e-45	WD repeat-containing protein 35 OS=Rattus norvegicus GN=Wdr35 PE=1 SV=1	--	--	--	--	--	--	--	--	--	--	-	-	-
Unigene10214	226	--	--	--	--	--	--	--	--	--	--	--	--	--	--	--	--	--	--	--	--	--	--	-	-	-
Unigene10215	234	--	--	--	--	--	--	--	--	--	--	--	--	--	--	--	--	--	--	--	--	--	--	-	-	-
Unigene10216	460	gi|221130938|ref|XP_002163979.1|	239	3e-62	PREDICTED: similar to dynein, axonemal, heavy chain 1, partial [Hydra magnipapillata]	gi|332216474|ref|XR_121101.1|	60	8e-06	PREDICTED: Nomascus leucogenys dynein heavy chain 1, axonemal-like (LOC100599644), miscRNA	sp|Q9P2D7|DYH1_HUMAN	224	7e-59	Dynein heavy chain 1, axonemal OS=Homo sapiens GN=DNAH1 PE=1 SV=4	YKR054c	63.9	1e-10	COG5245	Dynein, heavy chain	K10408	9e-62	235	bfo:BRAFLDRAFT_276972	dynein heavy chain, axonemal	-	-	-
Unigene10217	273	--	--	--	--	--	--	--	--	--	--	--	--	--	--	--	--	--	--	--	--	--	--	-	-	-
Unigene10218	446	gi|221124704|ref|XP_002158951.1|	152	4e-36	PREDICTED: similar to Kinesin-like protein KIF17, partial [Hydra magnipapillata]	--	--	--	--	sp|Q99PW8|KIF17_MOUSE	125	3e-29	Kinesin-like protein KIF17 OS=Mus musculus GN=Kif17 PE=1 SV=1	--	--	--	--	--	K10394	1e-37	155	tad:TRIADDRAFT_1085	kinesin family member 3/17	-	-	-
Unigene10219	522	gi|126322112|ref|XP_001374339.1|	70.5	3e-11	PREDICTED: galanin receptor type 1-like [Monodelphis domestica]	--	--	--	--	sp|P56479|GALR1_MOUSE	68.2	9e-12	Galanin receptor type 1 OS=Mus musculus GN=Galr1 PE=2 SV=1	--	--	--	--	--	K04230	5e-12	70.5	mdo:100022517	galanin receptor 1	-	-	-
Unigene1021	245	--	--	--	--	--	--	--	--	--	--	--	--	--	--	--	--	--	--	--	--	--	--	-	-	-
Unigene10220	259	--	--	--	--	--	--	--	--	--	--	--	--	--	--	--	--	--	--	--	--	--	--	-	-	-
Unigene10221	318	--	--	--	--	--	--	--	--	--	--	--	--	--	--	--	--	--	--	--	--	--	--	-	-	-
Unigene10222	272	--	--	--	--	--	--	--	--	--	--	--	--	--	--	--	--	--	--	--	--	--	--	-	-	-
Unigene10223	294	--	--	--	--	--	--	--	--	--	--	--	--	--	--	--	--	--	--	--	--	--	--	-	-	-
Unigene10224	297	--	--	--	--	--	--	--	--	--	--	--	--	--	--	--	--	--	--	--	--	--	--	-	-	-
Unigene10225	557	gi|332216271|ref|XP_003257271.1|	122	1e-26	PREDICTED: 2',5'-phosphodiesterase 12 [Nomascus leucogenys]	--	--	--	--	sp|Q6L8Q7|PDE12_HUMAN	121	1e-27	2',5'-phosphodiesterase 12 OS=Homo sapiens GN=PDE12 PE=1 SV=2	SPCC31H12.08c_2	61.6	8e-10	COG5239	mRNA deadenylase, exonuclease subunit and related nucleases	K12603	8e-10	63.5	api:100163624	CCR4-NOT transcription complex subunit 6	-	-	-
Unigene10226	267	gi|188501616|gb|ACD54739.1|	65.5	7e-10	PIF/Harbinger-like protein [Adineta vaga]	--	--	--	--	--	--	--	--	--	--	--	--	--	--	--	--	--	--	-	-	-
Unigene10227	285	--	--	--	--	--	--	--	--	--	--	--	--	--	--	--	--	--	--	--	--	--	--	-	-	-
Unigene10228	220	--	--	--	--	--	--	--	--	--	--	--	--	--	--	--	--	--	--	--	--	--	--	-	-	-
Unigene10229	453	gi|66472504|ref|NP_001018457.1|	283	1e-75	integrator complex subunit 11 [Danio rerio] >gi|82192739|sp|Q503E1.1|INT11_DANRE RecName: Full=Integrator complex subunit 11; Short=Int11; AltName: Full=Cleavage and polyadenylation-specific factor 3-like protein; Short=CPSF3-like protein >gi|63102425|gb|AAH95364.1| Zgc:110671 [Danio rerio]	gi|221108688|ref|XM_002164118.1|	153	7e-34	PREDICTED: Hydra magnipapillata similar to cleavage and polyadenylation specific factor 3-like (LOC100202570), mRNA	sp|Q503E1|INT11_DANRE	283	7e-77	Integrator complex subunit 11 OS=Danio rerio GN=cpsf3l PE=2 SV=1	ECU10g1350	207	7e-54	COG1236	Predicted exonuclease of the beta-lactamase fold involved in RNA processing	K13148	1e-78	291	nve:NEMVE_v1g179209	integrator complex subunit 11 [EC:3.1.27.-]	-	-	-
Unigene1022	221	--	--	--	--	--	--	--	--	--	--	--	--	--	--	--	--	--	--	--	--	--	--	-	-	-
Unigene10230	254	gi|301618510|ref|XP_002938656.1|	134	9e-31	PREDICTED: integrator complex subunit 11 isoform 1 [Xenopus (Silurana) tropicalis] >gi|301618512|ref|XP_002938657.1| PREDICTED: integrator complex subunit 11 isoform 2 [Xenopus (Silurana) tropicalis]	gi|301618511|ref|XM_002938611.1|	131	1e-27	PREDICTED: Xenopus (Silurana) tropicalis cleavage and polyadenylation specific factor 3-like, transcript variant 2 (cpsf3l), mRNA	sp|Q503E1|INT11_DANRE	133	8e-32	Integrator complex subunit 11 OS=Danio rerio GN=cpsf3l PE=2 SV=1	ECU10g1350	89	2e-18	COG1236	Predicted exonuclease of the beta-lactamase fold involved in RNA processing	K13148	1e-31	134	xtr:100379959	integrator complex subunit 11 [EC:3.1.27.-]	-	-	-
Unigene10231	236	gi|334330198|ref|XP_001374860.2|	78.2	1e-13	PREDICTED: tetratricopeptide repeat protein 21B [Monodelphis domestica]	--	--	--	--	sp|Q7Z4L5|TT21B_HUMAN	77.4	7e-15	Tetratricopeptide repeat protein 21B OS=Homo sapiens GN=TTC21B PE=2 SV=2	--	--	--	--	--	--	--	--	--	--	-	-	-
Unigene10232	593	gi|221106900|ref|XP_002170125.1|	100	3e-20	PREDICTED: similar to nucleoporin 214kDa [Hydra magnipapillata]	--	--	--	--	sp|P35658|NU214_HUMAN	89.7	4e-18	Nuclear pore complex protein Nup214 OS=Homo sapiens GN=NUP214 PE=1 SV=2	--	--	--	--	--	K14317	6e-21	100	bfo:BRAFLDRAFT_81507	nuclear pore complex protein Nup214	-	-	-
Unigene10233	535	gi|221106900|ref|XP_002170125.1|	98.2	1e-19	PREDICTED: similar to nucleoporin 214kDa [Hydra magnipapillata]	--	--	--	--	sp|Q80U93|NU214_MOUSE	83.2	3e-16	Nuclear pore complex protein Nup214 OS=Mus musculus GN=Nup214 PE=1 SV=2	--	--	--	--	--	K14317	5e-21	100	bfo:BRAFLDRAFT_81507	nuclear pore complex protein Nup214	-	-	-
Unigene10234	246	gi|193664429|ref|XP_001950253.1|	132	4e-30	PREDICTED: microfibrillar-associated protein 1-like isoform 1 [Acyrthosiphon pisum] >gi|328696737|ref|XP_003240111.1| PREDICTED: microfibrillar-associated protein 1-like isoform 2 [Acyrthosiphon pisum]	gi|334349068|ref|XM_001369124.2|	91.7	1e-15	PREDICTED: Monodelphis domestica microfibrillar-associated protein 1-like (LOC100022683), mRNA	sp|Q9CQU1|MFAP1_MOUSE	110	7e-25	Microfibrillar-associated protein 1 OS=Mus musculus GN=Mfap1 PE=1 SV=1	--	--	--	--	--	K13110	2e-31	133	isc:IscW_ISCW002616	microfibrillar-associated protein 1	-	-	-
Unigene10235	318	--	--	--	--	--	--	--	--	--	--	--	--	--	--	--	--	--	--	--	--	--	--	-	-	-
Unigene10236	567	gi|126336006|ref|XP_001377662.1|	79	1e-13	PREDICTED: transmembrane prolyl 4-hydroxylase-like [Monodelphis domestica]	--	--	--	--	sp|Q9NXG6|P4HTM_HUMAN	70.1	3e-12	Transmembrane prolyl 4-hydroxylase OS=Homo sapiens GN=P4HTM PE=1 SV=2	--	--	--	--	--	K06711	7e-22	103	hmg:100210440	hypoxia-inducible factor prolyl 4-hydroxylase [EC:1.14.11.-]	-	-	-
Unigene10237	451	--	--	--	--	--	--	--	--	--	--	--	--	--	--	--	--	--	--	--	--	--	--	-	-	-
Unigene10238	209	gi|74007211|ref|XP_537985.2|	80.5	2e-14	PREDICTED: similar to DNA polymerase alpha catalytic subunit [Canis familiaris]	--	--	--	--	sp|P09884|DPOLA_HUMAN	79.3	2e-15	DNA polymerase alpha catalytic subunit OS=Homo sapiens GN=POLA1 PE=1 SV=2	YNL102w	57.8	5e-09	COG0417	DNA polymerase elongation subunit (family B)	K02320	2e-15	80.5	cfa:480869	DNA polymerase alpha subunit A [EC:2.7.7.7]	-	-	-
Unigene10239	304	--	--	--	--	--	--	--	--	--	--	--	--	--	--	--	--	--	--	--	--	--	--	-	-	-
Unigene1023	434	--	--	--	--	--	--	--	--	--	--	--	--	--	--	--	--	--	--	--	--	--	--	-	-	-
Unigene10240	338	--	--	--	--	--	--	--	--	--	--	--	--	--	--	--	--	--	--	--	--	--	--	-	-	-
Unigene10241	351	--	--	--	--	--	--	--	--	--	--	--	--	--	--	--	--	--	--	--	--	--	--	-	-	-
Unigene10242	517	--	--	--	--	--	--	--	--	--	--	--	--	--	--	--	--	--	--	--	--	--	--	-	-	-
Unigene10243	204	--	--	--	--	--	--	--	--	--	--	--	--	--	--	--	--	--	--	--	--	--	--	-	-	-
Unigene10244	367	gi|126697316|gb|ABO26615.1|	95.1	8e-19	selanocystein lyase [Haliotis discus discus]	--	--	--	--	sp|Q9JLI6|SCLY_MOUSE	82.4	2e-16	Selenocysteine lyase OS=Mus musculus GN=Scly PE=1 SV=1	SA1450	67	8e-12	COG1104	Cysteine sulfinate desulfinase/cysteine desulfurase and related enzymes	K01763	3e-16	83.6	spu:583433	selenocysteine lyase [EC:4.4.1.16]	-	-	-
Unigene10245	215	--	--	--	--	--	--	--	--	--	--	--	--	--	--	--	--	--	--	--	--	--	--	-	-	-
Unigene10246	475	--	--	--	--	--	--	--	--	--	--	--	--	--	--	--	--	--	--	--	--	--	--	-	-	-
Unigene10247	255	--	--	--	--	--	--	--	--	--	--	--	--	--	--	--	--	--	--	--	--	--	--	-	-	-
Unigene10248	780	gi|118099345|ref|XP_425332.2|	265	2e-69	PREDICTED: similar to DEAD/DEXH helicase DDX31 [Gallus gallus]	--	--	--	--	sp|Q9H8H2|DDX31_HUMAN	248	8e-66	Probable ATP-dependent RNA helicase DDX31 OS=Homo sapiens GN=DDX31 PE=1 SV=2	SPAC1F7.02c	166	5e-41	COG0513	Superfamily II DNA and RNA helicases	K14806	3e-70	265	gga:427759	ATP-dependent RNA helicase DDX31/DBP7 [EC:3.6.4.13]	-	-	-
Unigene10249	294	--	--	--	--	--	--	--	--	--	--	--	--	--	--	--	--	--	--	--	--	--	--	-	-	-
Unigene1024	283	gi|339521809|gb|AEJ84083.1|	194	8e-49	beta-tubulin [Agrotis ipsilon]	gi|117668122|gb|EF056211.1|	363	2e-97	Lucilia sericata beta tubulin gene, partial cds	sp|O17449|TBB1_MANSE	194	3e-50	Tubulin beta-1 chain OS=Manduca sexta PE=2 SV=1	YFL037w	155	2e-38	COG5023	Tubulin	K07375	9e-50	194	dvi:Dvir_GJ20466	tubulin beta	GO:0032502//developmental process;GO:0043623//cellular protein complex assembly;GO:0007017//microtubule-based process	GO:0032561//guanyl ribonucleotide binding;GO:0017111//nucleoside-triphosphatase activity;GO:0005198//structural molecule activity	GO:0043234//protein complex;GO:0015630//microtubule cytoskeleton
Unigene10250	438	--	--	--	--	--	--	--	--	--	--	--	--	--	--	--	--	--	--	--	--	--	--	-	-	-
Unigene10251	236	--	--	--	--	--	--	--	--	--	--	--	--	--	--	--	--	--	--	--	--	--	--	-	-	-
Unigene10252	300	gi|291224340|ref|XP_002732163.1|	85.1	8e-16	PREDICTED: dynein, axonemal, heavy chain 5-like [Saccoglossus kowalevskii]	--	--	--	--	--	--	--	--	--	--	--	--	--	--	--	--	--	--	-	-	-
Unigene10253	269	--	--	--	--	--	--	--	--	--	--	--	--	--	--	--	--	--	--	--	--	--	--	-	-	-
Unigene10254	208	gi|156392453|ref|XP_001636063.1|	53.9	2e-06	predicted protein [Nematostella vectensis] >gi|156223162|gb|EDO44000.1| predicted protein [Nematostella vectensis]	--	--	--	--	sp|O02813|NPY1R_CANFA	48.1	4e-06	Neuropeptide Y receptor type 1 OS=Canis familiaris GN=NPY1R PE=2 SV=2	--	--	--	--	--	--	--	--	--	--	-	-	-
Unigene10255	241	--	--	--	--	--	--	--	--	--	--	--	--	--	--	--	--	--	--	--	--	--	--	-	-	-
Unigene10256	263	--	--	--	--	--	--	--	--	--	--	--	--	--	--	--	--	--	--	--	--	--	--	-	-	-
Unigene10257	418	gi|301616482|ref|XP_002937682.1|	159	3e-38	PREDICTED: sn1-specific diacylglycerol lipase alpha-like [Xenopus (Silurana) tropicalis]	--	--	--	--	sp|Q5YLM1|DGLA_RAT	157	9e-39	Sn1-specific diacylglycerol lipase alpha OS=Rattus norvegicus GN=Dagla PE=2 SV=1	--	--	--	--	--	K13806	4e-39	159	xtr:100498478	sn1-specific diacylglycerol lipase alpha [EC:3.1.1.-]	-	-	-
Unigene10258	255	--	--	--	--	--	--	--	--	--	--	--	--	--	--	--	--	--	--	--	--	--	--	-	-	-
Unigene10259	280	--	--	--	--	--	--	--	--	--	--	--	--	--	--	--	--	--	--	--	--	--	--	-	-	-
Unigene1025	226	--	--	--	--	--	--	--	--	--	--	--	--	--	--	--	--	--	--	--	--	--	--	-	-	-
Unigene10260	200	--	--	--	--	--	--	--	--	--	--	--	--	--	--	--	--	--	--	--	--	--	--	-	-	-
Unigene10261	444	gi|196000969|ref|XP_002110352.1|	52.4	6e-06	hypothetical protein TRIADDRAFT_22725 [Trichoplax adhaerens] >gi|190586303|gb|EDV26356.1| hypothetical protein TRIADDRAFT_22725 [Trichoplax adhaerens]	--	--	--	--	--	--	--	--	--	--	--	--	--	K15015	1e-06	52.4	tad:TRIADDRAFT_22725	solute carrier family 32 (vesicular inhibitory amino acid transporter)	-	-	-
Unigene10262	266	gi|326430083|gb|EGD75653.1|	67.4	2e-10	NOTCH2 protein [Salpingoeca sp. ATCC 50818]	--	--	--	--	sp|P14328|SP96_DICDI	58.9	2e-09	Spore coat protein SP96 OS=Dictyostelium discoideum GN=cotA PE=4 SV=2	YGL028c	56.6	1e-08	COG5309	Exo-beta-1,3-glucanase	K08252	9e-10	62	dmo:Dmoj_GI12584	receptor protein-tyrosine kinase [EC:2.7.10.1]	-	-	-
Unigene10263	490	gi|198419259|ref|XP_002121546.1|	133	2e-30	PREDICTED: similar to Dynein heavy chain 6, axonemal (Axonemal beta dynein heavy chain 6) (Ciliary dynein heavy chain 6) [Ciona intestinalis]	--	--	--	--	sp|Q9C0G6|DYH6_HUMAN	104	1e-22	Dynein heavy chain 6, axonemal OS=Homo sapiens GN=DNAH6 PE=1 SV=3	--	--	--	--	--	K10408	1e-22	105	mcc:697227	dynein heavy chain, axonemal	-	-	-
Unigene10264	210	--	--	--	--	--	--	--	--	--	--	--	--	--	--	--	--	--	--	--	--	--	--	-	-	-
Unigene10265	232	--	--	--	--	--	--	--	--	--	--	--	--	--	--	--	--	--	--	--	--	--	--	-	-	-
Unigene10266	249	--	--	--	--	--	--	--	--	--	--	--	--	--	--	--	--	--	--	--	--	--	--	-	-	-
Unigene10267	216	--	--	--	--	--	--	--	--	--	--	--	--	--	--	--	--	--	--	--	--	--	--	-	-	-
Unigene10268	267	--	--	--	--	--	--	--	--	--	--	--	--	--	--	--	--	--	--	--	--	--	--	-	-	-
Unigene10269	239	--	--	--	--	--	--	--	--	--	--	--	--	--	--	--	--	--	--	--	--	--	--	-	-	-
Unigene1026	210	--	--	--	--	--	--	--	--	--	--	--	--	--	--	--	--	--	--	--	--	--	--	-	-	-
Unigene10270	297	gi|298204325|gb|ADI61811.1|	63.5	3e-09	endonuclease-reverse transcriptase [Bombyx mori]	--	--	--	--	--	--	--	--	--	--	--	--	--	--	--	--	--	--	-	-	-
Unigene10271	673	--	--	--	--	--	--	--	--	--	--	--	--	--	--	--	--	--	--	--	--	--	--	-	-	-
Unigene10272	574	--	--	--	--	--	--	--	--	--	--	--	--	--	--	--	--	--	--	--	--	--	--	-	-	-
Unigene10273	292	--	--	--	--	--	--	--	--	--	--	--	--	--	--	--	--	--	--	--	--	--	--	-	-	-
Unigene10274	337	--	--	--	--	--	--	--	--	--	--	--	--	--	--	--	--	--	--	--	--	--	--	-	-	-
Unigene10275	288	--	--	--	--	--	--	--	--	--	--	--	--	--	--	--	--	--	--	--	--	--	--	-	-	-
Unigene10276	229	--	--	--	--	--	--	--	--	--	--	--	--	--	--	--	--	--	--	--	--	--	--	-	-	-
Unigene10277	406	--	--	--	--	gi|122937648|gb|AC192935.2|	61.9	2e-06	Pan troglodytes BAC clone CH251-391F23 from chromosome 1, complete sequence	--	--	--	--	--	--	--	--	--	--	--	--	--	--	-	-	-
Unigene10278	338	--	--	--	--	--	--	--	--	--	--	--	--	--	--	--	--	--	--	--	--	--	--	-	-	-
Unigene10279	246	--	--	--	--	--	--	--	--	--	--	--	--	--	--	--	--	--	--	--	--	--	--	-	-	-
Unigene1027	218	gi|301620058|ref|XP_002939399.1|	54.7	1e-06	PREDICTED: transcription factor HIVEP3-like [Xenopus (Silurana) tropicalis]	--	--	--	--	--	--	--	--	--	--	--	--	--	K09239	1e-07	54.7	xtr:100489803	human immunodeficiency virus type I enhancer-binding protein	-	-	-
Unigene10280	343	--	--	--	--	--	--	--	--	--	--	--	--	--	--	--	--	--	--	--	--	--	--	-	-	-
Unigene10281	349	gi|307183187|gb|EFN70096.1|	90.5	2e-17	Nucleolar pre-ribosomal-associated protein 1 [Camponotus floridanus]	--	--	--	--	sp|O60287|NPA1P_HUMAN	86.7	1e-17	Nucleolar pre-ribosomal-associated protein 1 OS=Homo sapiens GN=URB1 PE=1 SV=4	--	--	--	--	--	K14861	2e-18	90.5	gga:427975	nucleolar pre-ribosomal-associated protein 1	-	-	-
Unigene10282	257	gi|322800960|gb|EFZ21758.1|	52.4	6e-06	hypothetical protein SINV_08839 [Solenopsis invicta]	--	--	--	--	--	--	--	--	--	--	--	--	--	--	--	--	--	--	-	-	-
Unigene10283	207	--	--	--	--	--	--	--	--	--	--	--	--	--	--	--	--	--	--	--	--	--	--	-	-	-
Unigene10284	242	gi|147901988|ref|NP_001084522.1|	69.3	5e-11	TBC1 domain family, member 7 [Xenopus laevis] >gi|46250312|gb|AAH68734.1| MGC81202 protein [Xenopus laevis]	--	--	--	--	sp|Q9D0K0|TBCD7_MOUSE	64.7	4e-11	TBC1 domain family member 7 OS=Mus musculus GN=Tbc1d7 PE=2 SV=1	--	--	--	--	--	--	--	--	--	--	-	-	-
Unigene10285	232	gi|148678939|gb|EDL10886.1|	90.1	3e-17	mCG119517 [Mus musculus]	--	--	--	--	sp|Q8BW70|UBP38_MOUSE	90.1	1e-18	Ubiquitin carboxyl-terminal hydrolase 38 OS=Mus musculus GN=Usp38 PE=2 SV=2	--	--	--	--	--	K11854	3e-18	90.1	mmu:74841	ubiquitin carboxyl-terminal hydrolase 35/38 [EC:3.1.2.15]	-	-	-
Unigene10286	224	--	--	--	--	--	--	--	--	--	--	--	--	--	--	--	--	--	--	--	--	--	--	-	-	-
Unigene10287	205	--	--	--	--	gi|30407147|emb|AL844502.1|	67.9	1e-08	Plasmodium falciparum 3D7 chromosome 3	--	--	--	--	--	--	--	--	--	--	--	--	--	--	-	-	-
Unigene10288	309	--	--	--	--	--	--	--	--	--	--	--	--	--	--	--	--	--	--	--	--	--	--	-	-	-
Unigene10289	282	--	--	--	--	--	--	--	--	--	--	--	--	--	--	--	--	--	--	--	--	--	--	-	-	-
Unigene1028	235	--	--	--	--	--	--	--	--	--	--	--	--	--	--	--	--	--	--	--	--	--	--	-	-	-
Unigene10290	359	--	--	--	--	--	--	--	--	--	--	--	--	--	--	--	--	--	--	--	--	--	--	-	-	-
Unigene10291	338	gi|301609846|ref|XP_002934471.1|	53.5	3e-06	PREDICTED: nibrin [Xenopus (Silurana) tropicalis]	--	--	--	--	sp|Q9R207|NBN_MOUSE	50.4	8e-07	Nibrin OS=Mus musculus GN=Nbn PE=1 SV=1	--	--	--	--	--	K10867	1e-12	71.2	nve:NEMVE_v1g242707	nijmegen breakage syndrome protein 1	-	-	-
Unigene10292	439	--	--	--	--	--	--	--	--	--	--	--	--	--	--	--	--	--	--	--	--	--	--	-	-	-
Unigene10293	315	--	--	--	--	--	--	--	--	--	--	--	--	--	--	--	--	--	--	--	--	--	--	-	-	-
Unigene10294	242	--	--	--	--	--	--	--	--	--	--	--	--	--	--	--	--	--	--	--	--	--	--	-	-	-
Unigene10295	237	--	--	--	--	--	--	--	--	--	--	--	--	--	--	--	--	--	--	--	--	--	--	-	-	-
Unigene10296	239	gi|291233521|ref|XP_002736701.1|	92	7e-18	PREDICTED: aldehyde dehydrogenase 1 family, member L1-like [Saccoglossus kowalevskii]	gi|329299044|ref|NM_001191391.1|	60	4e-06	Bos taurus aldehyde dehydrogenase 1 family, member L2 (ALDH1L2), nuclear gene encoding mitochondrial protein, mRNA	sp|Q6GNL7|AL1L1_XENLA	89	2e-18	Aldehyde dehydrogenase family 1 member L1 OS=Xenopus laevis GN=aldh1l1 PE=2 SV=1	--	--	--	--	--	K00289	1e-18	91.3	bfo:BRAFLDRAFT_290865	formyltetrahydrofolate dehydrogenase [EC:1.5.1.6]	-	-	-
Unigene10297	506	--	--	--	--	--	--	--	--	--	--	--	--	--	--	--	--	--	--	--	--	--	--	-	-	-
Unigene10298	301	--	--	--	--	--	--	--	--	--	--	--	--	--	--	--	--	--	--	--	--	--	--	-	-	-
Unigene10299	435	--	--	--	--	--	--	--	--	--	--	--	--	--	--	--	--	--	--	--	--	--	--	-	-	-
Unigene1029	233	--	--	--	--	--	--	--	--	--	--	--	--	--	--	--	--	--	--	--	--	--	--	-	-	-
Unigene102	230	--	--	--	--	--	--	--	--	--	--	--	--	--	--	--	--	--	--	--	--	--	--	-	-	-
Unigene10300	663	--	--	--	--	--	--	--	--	--	--	--	--	--	--	--	--	--	--	--	--	--	--	-	-	-
Unigene10301	319	--	--	--	--	--	--	--	--	--	--	--	--	--	--	--	--	--	--	--	--	--	--	-	-	-
Unigene10302	360	--	--	--	--	--	--	--	--	--	--	--	--	--	--	--	--	--	--	--	--	--	--	-	-	-
Unigene10303	520	--	--	--	--	--	--	--	--	--	--	--	--	--	--	--	--	--	--	--	--	--	--	-	-	-
Unigene10304	243	--	--	--	--	--	--	--	--	--	--	--	--	--	--	--	--	--	--	--	--	--	--	-	-	-
Unigene10305	290	--	--	--	--	--	--	--	--	--	--	--	--	--	--	--	--	--	--	--	--	--	--	-	-	-
Unigene10306	413	gi|301627997|ref|XP_002943150.1|	128	6e-29	PREDICTED: ribosomal RNA-processing protein 8-like [Xenopus (Silurana) tropicalis]	--	--	--	--	sp|Q54CP1|RRP8_DICDI	119	1e-27	Ribosomal RNA-processing protein 8 OS=Dictyostelium discoideum GN=rrp8 PE=3 SV=1	YDR083w	104	4e-23	COG0500	SAM-dependent methyltransferases	K14850	6e-34	142	hmg:100202612	ribosomal RNA-processing protein 8 [EC:2.1.1.-]	-	-	-
Unigene10307	447	gi|327286368|ref|XP_003227902.1|	105	5e-22	PREDICTED: LOW QUALITY PROTEIN: l-fucose kinase-like [Anolis carolinensis]	--	--	--	--	sp|Q8N0W3|FUK_HUMAN	99	3e-21	L-fucose kinase OS=Homo sapiens GN=FUK PE=2 SV=2	--	--	--	--	--	K05305	4e-27	120	tad:TRIADDRAFT_55544	fucokinase [EC:2.7.1.52]	-	-	-
Unigene10308	237	--	--	--	--	--	--	--	--	--	--	--	--	--	--	--	--	--	--	--	--	--	--	-	-	-
Unigene10309	278	--	--	--	--	--	--	--	--	--	--	--	--	--	--	--	--	--	--	--	--	--	--	-	-	-
Unigene1030	243	--	--	--	--	--	--	--	--	--	--	--	--	--	--	--	--	--	--	--	--	--	--	-	-	-
Unigene10310	389	--	--	--	--	--	--	--	--	--	--	--	--	--	--	--	--	--	--	--	--	--	--	-	-	-
Unigene10311	247	--	--	--	--	--	--	--	--	--	--	--	--	--	--	--	--	--	--	--	--	--	--	-	-	-
Unigene10312	427	--	--	--	--	--	--	--	--	--	--	--	--	--	--	--	--	--	--	--	--	--	--	-	-	-
Unigene10313	399	--	--	--	--	gi|23507741|gb|AE001362.1|	73.8	4e-10	Plasmodium falciparum 3D7 chromosome 2, complete sequence	--	--	--	--	--	--	--	--	--	--	--	--	--	--	-	-	-
Unigene10314	269	--	--	--	--	--	--	--	--	--	--	--	--	--	--	--	--	--	--	--	--	--	--	-	-	-
Unigene10315	342	--	--	--	--	--	--	--	--	--	--	--	--	--	--	--	--	--	--	--	--	--	--	-	-	-
Unigene10316	436	--	--	--	--	--	--	--	--	--	--	--	--	--	--	--	--	--	--	--	--	--	--	-	-	-
Unigene10317	272	gi|291245139|ref|XP_002742449.1|	115	7e-25	PREDICTED: origin recognition complex, subunit 2-like [Saccoglossus kowalevskii]	--	--	--	--	sp|Q91628|ORC2_XENLA	102	2e-22	Origin recognition complex subunit 2 OS=Xenopus laevis GN=orc2 PE=2 SV=1	SPBC685.09	67.4	6e-12	COG5575	Origin recognition complex, subunit 2	K02604	9e-26	115	hmg:100212813	origin recognition complex subunit 2	-	-	-
Unigene10318	228	--	--	--	--	--	--	--	--	--	--	--	--	--	--	--	--	--	--	--	--	--	--	-	-	-
Unigene10319	328	gi|221101353|ref|XP_002168998.1|	76.6	3e-13	PREDICTED: similar to helicase-like protein [Hydra magnipapillata]	--	--	--	--	--	--	--	--	--	--	--	--	--	--	--	--	--	--	-	-	-
Unigene1031	274	gi|326674692|ref|XP_692387.5|	136	3e-31	PREDICTED: dynein heavy chain 5, axonemal-like, partial [Danio rerio]	--	--	--	--	sp|Q8TE73|DYH5_HUMAN	132	2e-31	Dynein heavy chain 5, axonemal OS=Homo sapiens GN=DNAH5 PE=1 SV=3	--	--	--	--	--	K10413	4e-28	122	ptr:748237	dynein heavy chain 1, cytosolic	GO:0007017//microtubule-based process	GO:0003774//motor activity;GO:0032559//adenyl ribonucleotide binding	GO:0005875//microtubule associated complex
Unigene10320	231	--	--	--	--	--	--	--	--	--	--	--	--	--	--	--	--	--	--	--	--	--	--	-	-	-
Unigene10321	218	--	--	--	--	--	--	--	--	--	--	--	--	--	--	--	--	--	--	--	--	--	--	-	-	-
Unigene10322	650	gi|327273584|ref|XP_003221560.1|	73.2	8e-12	PREDICTED: leucine-rich repeat serine/threonine-protein kinase 2-like [Anolis carolinensis]	--	--	--	--	sp|Q5S007|LRRK2_HUMAN	66.6	4e-11	Leucine-rich repeat serine/threonine-protein kinase 2 OS=Homo sapiens GN=LRRK2 PE=1 SV=2	--	--	--	--	--	K08844	5e-28	124	nve:NEMVE_v1g212027	leucine-rich repeat kinase 2 [EC:2.7.11.1]	-	-	-
Unigene10323	594	gi|198418619|ref|XP_002130083.1|	85.5	1e-15	PREDICTED: similar to Smad anchor for receptor activation CG15667-PA [Ciona intestinalis]	--	--	--	--	--	--	--	--	--	--	--	--	--	--	--	--	--	--	-	-	-
Unigene10324	328	gi|327266348|ref|XP_003217968.1|	151	9e-36	PREDICTED: general transcription factor IIH subunit 4-like [Anolis carolinensis]	--	--	--	--	sp|P60027|TF2H4_PANTR	143	1e-34	General transcription factor IIH subunit 4 OS=Pan troglodytes GN=GTF2H4 PE=3 SV=1	SPBC13G1.13	93.2	1e-19	COG5144	RNA polymerase II transcription initiation/nucleotide excision repair factor TFIIH, subunit TFB2	K03144	3e-36	150	xla:432181	transcription initiation factor TFIIH subunit 4	-	-	-
Unigene10325	284	gi|221120259|ref|XP_002156262.1|	52	8e-06	PREDICTED: similar to UPF0493 protein KIAA1632 homolog, partial [Hydra magnipapillata]	--	--	--	--	--	--	--	--	--	--	--	--	--	--	--	--	--	--	-	-	-
Unigene10326	317	--	--	--	--	--	--	--	--	--	--	--	--	--	--	--	--	--	--	--	--	--	--	-	-	-
Unigene10327	382	--	--	--	--	--	--	--	--	--	--	--	--	--	--	--	--	--	--	--	--	--	--	-	-	-
Unigene10328	800	--	--	--	--	--	--	--	--	--	--	--	--	--	--	--	--	--	--	--	--	--	--	-	-	-
Unigene10329	389	gi|221121712|ref|XP_002160935.1|	81.6	9e-15	PREDICTED: similar to thrombospondin type 1 repeat-containing protein 2 [Hydra magnipapillata]	--	--	--	--	sp|Q292N4|LPHN_DROPS	73.2	1e-13	Latrophilin Cirl OS=Drosophila pseudoobscura pseudoobscura GN=Cirl PE=3 SV=2	--	--	--	--	--	K06560	7e-13	72.4	bfo:BRAFLDRAFT_66146	mannose receptor, C type	-	-	-
Unigene1032	222	--	--	--	--	--	--	--	--	--	--	--	--	--	--	--	--	--	--	--	--	--	--	-	-	-
Unigene10330	226	gi|221132584|ref|XP_002154216.1|	71.2	1e-11	PREDICTED: similar to viral A-type inclusion protein [Hydra magnipapillata]	--	--	--	--	--	--	--	--	--	--	--	--	--	--	--	--	--	--	-	-	-
Unigene10331	389	gi|994814|gb|AAA75572.1|	166	3e-40	sodium channel [Cyanea capillata]	gi|994813|gb|L15445.1|CYYNACHANN	65.9	1e-07	Cyanea capillata sodium channel (putative) mRNA, complete cds	sp|Q05973|SCN1_LOLBL	103	9e-23	Sodium channel protein 1 brain OS=Loligo bleekeri PE=2 SV=1	--	--	--	--	--	K04842	4e-21	99.8	mcc:694962	voltage-gated sodium channel type X alpha	-	-	-
Unigene10332	589	--	--	--	--	--	--	--	--	--	--	--	--	--	--	--	--	--	--	--	--	--	--	-	-	-
Unigene10333	228	gi|345319695|ref|XP_001511111.2|	61.6	1e-08	PREDICTED: cell growth-regulating nucleolar protein-like [Ornithorhynchus anatinus]	--	--	--	--	sp|Q6AYK5|LYAR_RAT	58.5	3e-09	Cell growth-regulating nucleolar protein OS=Rattus norvegicus GN=Lyar PE=2 SV=1	--	--	--	--	--	--	--	--	--	--	-	-	-
Unigene10334	286	--	--	--	--	--	--	--	--	--	--	--	--	--	--	--	--	--	--	--	--	--	--	-	-	-
Unigene10335	215	--	--	--	--	--	--	--	--	--	--	--	--	--	--	--	--	--	--	--	--	--	--	-	-	-
Unigene10336	274	--	--	--	--	--	--	--	--	--	--	--	--	--	--	--	--	--	--	--	--	--	--	-	-	-
Unigene10337	239	gi|321473913|gb|EFX84879.1|	103	3e-21	G-protein-coupled receptor kinase [Daphnia pulex]	--	--	--	--	sp|P26818|ARBK2_BOVIN	101	3e-22	Beta-adrenergic receptor kinase 2 OS=Bos taurus GN=ADRBK2 PE=2 SV=1	--	--	--	--	--	K00910	2e-26	117	nve:NEMVE_v1g246204	beta-adrenergic-receptor kinase [EC:2.7.11.15]	-	-	-
Unigene10338	442	--	--	--	--	--	--	--	--	--	--	--	--	--	--	--	--	--	--	--	--	--	--	-	-	-
Unigene10339	447	--	--	--	--	--	--	--	--	--	--	--	--	--	--	--	--	--	--	--	--	--	--	-	-	-
Unigene1033	209	--	--	--	--	--	--	--	--	--	--	--	--	--	--	--	--	--	--	--	--	--	--	-	-	-
Unigene10340	268	--	--	--	--	--	--	--	--	--	--	--	--	--	--	--	--	--	--	--	--	--	--	-	-	-
Unigene10341	454	gi|221131008|ref|XP_002153846.1|	129	3e-29	PREDICTED: similar to Zn72D CG5215-PB [Hydra magnipapillata]	--	--	--	--	sp|Q5REX3|ZFR_PONAB	108	6e-24	Zinc finger RNA-binding protein OS=Pongo abelii GN=ZFR PE=2 SV=1	--	--	--	--	--	K13203	5e-30	129	hmg:100208367	zinc finger RNA-binding protein	-	-	-
Unigene10342	252	--	--	--	--	--	--	--	--	--	--	--	--	--	--	--	--	--	--	--	--	--	--	-	-	-
Unigene10343	674	--	--	--	--	--	--	--	--	--	--	--	--	--	--	--	--	--	--	--	--	--	--	-	-	-
Unigene10344	448	gi|148230330|ref|NP_001080266.1|	157	1e-37	alanyl-tRNA synthetase domain containing 1 [Xenopus laevis] >gi|82176835|sp|Q7ZYJ9.1|AASDB_XENLA RecName: Full=Alanyl-tRNA editing protein Aarsd1-B; AltName: Full=Alanyl-tRNA synthetase domain-containing protein 1-B >gi|27696840|gb|AAH43754.1| Aarsd1-a protein [Xenopus laevis]	--	--	--	--	sp|Q7ZYJ9|AASDB_XENLA	157	6e-39	Alanyl-tRNA editing protein Aarsd1-B OS=Xenopus laevis GN=aarsd1-b PE=2 SV=1	YNL040w	78.6	4e-15	COG2872	Predicted metal-dependent hydrolases related to alanyl-tRNA synthetase HxxxH domain	K07050	2e-38	157	xla:379958		-	-	-
Unigene10345	317	gi|221135764|ref|XP_002171169.1|	93.2	3e-18	PREDICTED: similar to Alanyl-tRNA synthetase domain-containing protein 1, partial [Hydra magnipapillata]	--	--	--	--	sp|Q7ZYJ9|AASDB_XENLA	64.3	6e-11	Alanyl-tRNA editing protein Aarsd1-B OS=Xenopus laevis GN=aarsd1-b PE=2 SV=1	--	--	--	--	--	K07050	4e-19	93.2	hmg:100209712		-	-	-
Unigene10346	512	gi|297287816|ref|XP_002803232.1|	54.3	2e-06	PREDICTED: hypothetical protein LOC100427387, partial [Macaca mulatta]	--	--	--	--	--	--	--	--	--	--	--	--	--	--	--	--	--	--	-	-	-
Unigene10347	282	gi|34924891|sp|Q26643.1|TRF_SARPE	187	2e-46	RecName: Full=Transferrin; Flags: Precursor >gi|984653|dbj|BAA06067.1| transferrin precursor [Sarcophaga peregrina]	gi|1526950|dbj|D28940.1|SPEEGG	456	1e-125	Sarcophaga peregrina mRNA for transferrin, complete cds	sp|Q26643|TRF_SARPE	187	6e-48	Transferrin OS=Sarcophaga peregrina PE=1 SV=1	--	--	--	--	--	K06569	9e-07	52	spu:581063	melanoma-associated antigen p97	-	-	-
Unigene10348	424	--	--	--	--	--	--	--	--	--	--	--	--	--	--	--	--	--	--	--	--	--	--	-	-	-
Unigene10349	273	--	--	--	--	--	--	--	--	--	--	--	--	--	--	--	--	--	--	--	--	--	--	-	-	-
Unigene1034	212	gi|126273353|ref|XP_001376637.1|	84	2e-15	PREDICTED: WD repeat-containing protein 11 [Monodelphis domestica]	--	--	--	--	sp|Q8K1X1|WDR11_MOUSE	77.4	6e-15	WD repeat-containing protein 11 OS=Mus musculus GN=Wdr11 PE=2 SV=1	--	--	--	--	--	--	--	--	--	--	-	-	-
Unigene10350	297	--	--	--	--	--	--	--	--	--	--	--	--	--	--	--	--	--	--	--	--	--	--	-	-	-
Unigene10351	306	gi|334329552|ref|XP_001370982.2|	86.3	4e-16	PREDICTED: uncharacterized protein C3orf26 homolog [Monodelphis domestica]	--	--	--	--	sp|Q68EV5|CC026_XENLA	79	2e-15	Uncharacterized protein C3orf26 homolog OS=Xenopus laevis PE=2 SV=1	--	--	--	--	--	K14784	8e-12	68.9	dre:450027	protein CMS1	-	-	-
Unigene10352	424	--	--	--	--	--	--	--	--	--	--	--	--	--	--	--	--	--	--	--	--	--	--	-	-	-
Unigene10353	493	gi|118150548|ref|NP_001071236.1|	58.5	1e-07	ubiquitin thioesterase zranb1-B [Danio rerio] >gi|221228723|sp|A0JMQ9.1|ZRN1B_DANRE RecName: Full=Ubiquitin thioesterase zranb1-B; AltName: Full=Zinc finger Ran-binding domain-containing protein 1-B >gi|117558135|gb|AAI25973.1| Zinc finger, RAN-binding domain containing 1 [Danio rerio]	--	--	--	--	sp|A0JMQ9|ZRN1B_DANRE	58.5	6e-09	Ubiquitin thioesterase zranb1-B OS=Danio rerio GN=zranb1b PE=2 SV=1	--	--	--	--	--	K11862	1e-09	62.8	nve:NEMVE_v1g160052	ubiquitin thioesterase ZRANB1 [EC:3.1.2.-]	-	-	-
Unigene10354	455	gi|332029378|gb|EGI69333.1|	126	3e-28	WD repeat-containing protein 36 [Acromyrmex echinatior]	--	--	--	--	sp|Q8NI36|WDR36_HUMAN	97.1	1e-20	WD repeat-containing protein 36 OS=Homo sapiens GN=WDR36 PE=1 SV=1	--	--	--	--	--	K14554	8e-28	122	tca:655179	U3 small nucleolar RNA-associated protein 21	-	-	-
Unigene10355	398	gi|213511242|ref|NP_001133519.1|	133	3e-30	Granulins [Salmo salar] >gi|209154330|gb|ACI33397.1| Granulins precursor [Salmo salar]	--	--	--	--	sp|P28799|GRN_HUMAN	125	3e-29	Granulins OS=Homo sapiens GN=GRN PE=1 SV=2	--	--	--	--	--	--	--	--	--	--	-	-	-
Unigene10356	443	gi|115649643|ref|XP_785443.2|	145	5e-34	PREDICTED: similar to hydrocephalus-inducing protein [Strongylocentrotus purpuratus] >gi|115931586|ref|XP_001190490.1| PREDICTED: similar to hydrocephalus-inducing protein [Strongylocentrotus purpuratus]	--	--	--	--	sp|Q80W93|HYDIN_MOUSE	79.3	3e-15	Hydrocephalus-inducing protein OS=Mus musculus GN=Hydin PE=2 SV=2	--	--	--	--	--	--	--	--	--	--	-	-	-
Unigene10357	228	--	--	--	--	--	--	--	--	--	--	--	--	--	--	--	--	--	--	--	--	--	--	-	-	-
Unigene10358	391	gi|499688|gb|AAA29996.1|	140	2e-32	fibropellin III [Heliocidaris erythrogramma]	--	--	--	--	sp|P49013|FBP3_STRPU	132	2e-31	Fibropellin-3 OS=Strongylocentrotus purpuratus GN=EGF3 PE=1 SV=1	--	--	--	--	--	K06051	5e-31	132	aag:AaeL_AAEL011396	delta	-	-	-
Unigene10359	348	--	--	--	--	--	--	--	--	--	--	--	--	--	--	--	--	--	--	--	--	--	--	-	-	-
Unigene1035	223	--	--	--	--	--	--	--	--	--	--	--	--	--	--	--	--	--	--	--	--	--	--	-	-	-
Unigene10360	247	--	--	--	--	--	--	--	--	--	--	--	--	--	--	--	--	--	--	--	--	--	--	-	-	-
Unigene10361	209	--	--	--	--	--	--	--	--	--	--	--	--	--	--	--	--	--	--	--	--	--	--	-	-	-
Unigene10362	282	--	--	--	--	gi|254945348|gb|AE014188.3|	73.8	3e-10	Plasmodium falciparum 3D7 chromosome 12, complete sequence	--	--	--	--	--	--	--	--	--	--	--	--	--	--	-	-	-
Unigene10363	335	gi|291223533|ref|XP_002731764.1|	60.8	2e-08	PREDICTED: chromosome 11 open reading frame 63-like [Saccoglossus kowalevskii]	--	--	--	--	--	--	--	--	--	--	--	--	--	--	--	--	--	--	-	-	-
Unigene10364	203	--	--	--	--	--	--	--	--	--	--	--	--	--	--	--	--	--	--	--	--	--	--	-	-	-
Unigene10365	310	--	--	--	--	--	--	--	--	--	--	--	--	--	--	--	--	--	--	--	--	--	--	-	-	-
Unigene10366	259	--	--	--	--	--	--	--	--	--	--	--	--	--	--	--	--	--	--	--	--	--	--	-	-	-
Unigene10367	379	gi|345328344|ref|XP_001509214.2|	116	3e-25	PREDICTED: WD repeat-containing protein 88-like [Ornithorhynchus anatinus]	--	--	--	--	sp|Q6ZMY6|WDR88_HUMAN	114	5e-26	WD repeat-containing protein 88 OS=Homo sapiens GN=WDR88 PE=2 SV=2	all0438_2	57	8e-09	COG2319	FOG: WD40 repeat	K01062	6e-09	59.3	tad:TRIADDRAFT_50647	1-alkyl-2-acetylglycerophosphocholine esterase [EC:3.1.1.47]	-	-	-
Unigene10368	346	--	--	--	--	--	--	--	--	--	--	--	--	--	--	--	--	--	--	--	--	--	--	-	-	-
Unigene10369	230	--	--	--	--	--	--	--	--	--	--	--	--	--	--	--	--	--	--	--	--	--	--	-	-	-
Unigene1036	232	--	--	--	--	--	--	--	--	--	--	--	--	--	--	--	--	--	--	--	--	--	--	-	-	-
Unigene10370	258	--	--	--	--	--	--	--	--	--	--	--	--	--	--	--	--	--	--	--	--	--	--	-	-	-
Unigene10371	301	--	--	--	--	--	--	--	--	--	--	--	--	--	--	--	--	--	--	--	--	--	--	-	-	-
Unigene10372	284	--	--	--	--	--	--	--	--	--	--	--	--	--	--	--	--	--	--	--	--	--	--	-	-	-
Unigene10373	335	gi|344241725|gb|EGV97828.1|	67.4	2e-10	Disks large-like 5 [Cricetulus griseus]	--	--	--	--	sp|Q8TDM6|DLG5_HUMAN	62.4	2e-10	Disks large homolog 5 OS=Homo sapiens GN=DLG5 PE=1 SV=4	--	--	--	--	--	K12075	5e-06	49.7	xtr:100380042	discs large protein	-	-	-
Unigene10374	215	--	--	--	--	--	--	--	--	--	--	--	--	--	--	--	--	--	--	--	--	--	--	-	-	-
Unigene10375	332	--	--	--	--	--	--	--	--	--	--	--	--	--	--	--	--	--	--	--	--	--	--	-	-	-
Unigene10376	234	--	--	--	--	--	--	--	--	--	--	--	--	--	--	--	--	--	--	--	--	--	--	-	-	-
Unigene10377	229	--	--	--	--	--	--	--	--	--	--	--	--	--	--	--	--	--	--	--	--	--	--	-	-	-
Unigene10378	518	--	--	--	--	--	--	--	--	--	--	--	--	--	--	--	--	--	--	--	--	--	--	-	-	-
Unigene10379	253	--	--	--	--	--	--	--	--	--	--	--	--	--	--	--	--	--	--	--	--	--	--	-	-	-
Unigene1037	225	--	--	--	--	--	--	--	--	--	--	--	--	--	--	--	--	--	--	--	--	--	--	-	-	-
Unigene10380	540	--	--	--	--	--	--	--	--	--	--	--	--	--	--	--	--	--	--	--	--	--	--	-	-	-
Unigene10381	232	--	--	--	--	--	--	--	--	--	--	--	--	--	--	--	--	--	--	--	--	--	--	-	-	-
Unigene10382	205	--	--	--	--	--	--	--	--	--	--	--	--	--	--	--	--	--	--	--	--	--	--	-	-	-
Unigene10383	434	--	--	--	--	--	--	--	--	--	--	--	--	--	--	--	--	--	--	--	--	--	--	-	-	-
Unigene10384	295	--	--	--	--	--	--	--	--	--	--	--	--	--	--	--	--	--	--	--	--	--	--	-	-	-
Unigene10385	333	gi|221123186|ref|XP_002165710.1|	115	8e-25	PREDICTED: similar to zinc finger, ZZ-type containing 3 [Hydra magnipapillata]	--	--	--	--	sp|Q6KAQ7|ZZZ3_MOUSE	101	3e-22	ZZ-type zinc finger-containing protein 3 OS=Mus musculus GN=Zzz3 PE=2 SV=2	--	--	--	--	--	--	--	--	--	--	-	-	-
Unigene10386	586	gi|91090308|ref|XP_972041.1|	56.2	8e-07	PREDICTED: similar to mandelate racemase [Tribolium castaneum]	--	--	--	--	sp|Q6INX4|ENOF1_XENLA	52.4	6e-07	Mitochondrial enolase superfamily member 1 OS=Xenopus laevis GN=enosf1 PE=2 SV=1	FN1586	82.8	4e-16	COG4948	L-alanine-DL-glutamate epimerase and related enzymes of enolase superfamily	--	--	--	--	--	-	-	-
Unigene10387	636	gi|195132412|ref|XP_002010637.1|	55.8	1e-06	GI21653 [Drosophila mojavensis] >gi|193907425|gb|EDW06292.1| GI21653 [Drosophila mojavensis]	--	--	--	--	--	--	--	--	--	--	--	--	--	K03163	2e-07	55.8	dmo:Dmoj_GI21653	DNA topoisomerase I [EC:5.99.1.2]	-	-	-
Unigene10388	268	gi|327282802|ref|XP_003226131.1|	100	2e-20	PREDICTED: frizzled-5-like [Anolis carolinensis]	--	--	--	--	sp|O93274|FZD8_XENLA	97.8	5e-21	Frizzled-8 OS=Xenopus laevis GN=fzd8 PE=2 SV=1	--	--	--	--	--	K02375	4e-21	99.8	hmg:100192248	frizzled 5/8	-	-	-
Unigene10389	436	gi|149408742|ref|XP_001505792.1|	77.8	1e-13	PREDICTED: similar to hCG1651100 [Ornithorhynchus anatinus]	--	--	--	--	sp|Q5T1H1|EYS_HUMAN	69.3	3e-12	Protein eyes shut homolog OS=Homo sapiens GN=EYS PE=1 SV=5	--	--	--	--	--	K06254	2e-09	61.6	ame:408393	agrin	-	-	-
Unigene1038	357	--	--	--	--	--	--	--	--	--	--	--	--	--	--	--	--	--	--	--	--	--	--	-	-	-
Unigene10390	355	gi|156353065|ref|XP_001622897.1|	84	2e-15	predicted protein [Nematostella vectensis] >gi|156209530|gb|EDO30797.1| predicted protein [Nematostella vectensis]	--	--	--	--	--	--	--	--	--	--	--	--	--	--	--	--	--	--	-	-	-
Unigene10391	367	gi|196002189|ref|XP_002110962.1|	52.8	5e-06	hypothetical protein TRIADDRAFT_54435 [Trichoplax adhaerens] >gi|190586913|gb|EDV26966.1| hypothetical protein TRIADDRAFT_54435 [Trichoplax adhaerens]	--	--	--	--	--	--	--	--	--	--	--	--	--	--	--	--	--	--	-	-	-
Unigene10392	573	gi|221130413|ref|XP_002153824.1|	117	3e-25	PREDICTED: similar to Translin-associated factor X-interacting protein 1, partial [Hydra magnipapillata]	--	--	--	--	sp|Q2TAA8|TXIP1_HUMAN	103	3e-22	Translin-associated factor X-interacting protein 1 OS=Homo sapiens GN=TSNAXIP1 PE=2 SV=1	--	--	--	--	--	--	--	--	--	--	-	-	-
Unigene10393	294	gi|291221345|ref|XP_002730684.1|	112	4e-24	PREDICTED: intersectin-1-like [Saccoglossus kowalevskii]	--	--	--	--	sp|Q15811|ITSN1_HUMAN	106	1e-23	Intersectin-1 OS=Homo sapiens GN=ITSN1 PE=1 SV=3	--	--	--	--	--	K13710	4e-06	50.1	cin:100181029	Rho guanine nucleotide exchange factor 7	-	-	-
Unigene10394	384	--	--	--	--	--	--	--	--	--	--	--	--	--	--	--	--	--	--	--	--	--	--	-	-	-
Unigene10395	229	--	--	--	--	--	--	--	--	--	--	--	--	--	--	--	--	--	--	--	--	--	--	-	-	-
Unigene10396	226	--	--	--	--	--	--	--	--	--	--	--	--	--	--	--	--	--	--	--	--	--	--	-	-	-
Unigene10397	368	--	--	--	--	--	--	--	--	--	--	--	--	--	--	--	--	--	--	--	--	--	--	-	-	-
Unigene10398	224	--	--	--	--	--	--	--	--	--	--	--	--	--	--	--	--	--	--	--	--	--	--	-	-	-
Unigene10399	259	--	--	--	--	--	--	--	--	--	--	--	--	--	--	--	--	--	--	--	--	--	--	-	-	-
Unigene1039	228	--	--	--	--	--	--	--	--	--	--	--	--	--	--	--	--	--	--	--	--	--	--	-	-	-
Unigene103	224	--	--	--	--	--	--	--	--	--	--	--	--	--	--	--	--	--	--	--	--	--	--	-	-	-
Unigene10400	353	gi|221115329|ref|XP_002161875.1|	93.2	3e-18	PREDICTED: similar to predicted protein [Hydra magnipapillata]	--	--	--	--	--	--	--	--	--	--	--	--	--	--	--	--	--	--	-	-	-
Unigene10401	290	--	--	--	--	--	--	--	--	--	--	--	--	--	--	--	--	--	--	--	--	--	--	-	-	-
Unigene10402	213	--	--	--	--	--	--	--	--	--	--	--	--	--	--	--	--	--	--	--	--	--	--	-	-	-
Unigene10403	338	--	--	--	--	--	--	--	--	--	--	--	--	--	--	--	--	--	--	--	--	--	--	-	-	-
Unigene10404	300	--	--	--	--	--	--	--	--	--	--	--	--	--	--	--	--	--	--	--	--	--	--	-	-	-
Unigene10405	212	--	--	--	--	--	--	--	--	--	--	--	--	--	--	--	--	--	--	--	--	--	--	-	-	-
Unigene10406	252	--	--	--	--	--	--	--	--	--	--	--	--	--	--	--	--	--	--	--	--	--	--	-	-	-
Unigene10407	330	--	--	--	--	--	--	--	--	--	--	--	--	--	--	--	--	--	--	--	--	--	--	-	-	-
Unigene10408	394	gi|221119620|ref|XP_002166909.1|	109	4e-23	PREDICTED: similar to leucine-rich repeat kinase 2, partial [Hydra magnipapillata]	--	--	--	--	sp|Q5S007|LRRK2_HUMAN	97.8	5e-21	Leucine-rich repeat serine/threonine-protein kinase 2 OS=Homo sapiens GN=LRRK2 PE=1 SV=2	--	--	--	--	--	K08844	6e-27	119	bfo:BRAFLDRAFT_119973	leucine-rich repeat kinase 2 [EC:2.7.11.1]	-	-	-
Unigene10409	795	gi|195388704|ref|XP_002053019.1|	249	1e-64	GJ23648 [Drosophila virilis] >gi|194151105|gb|EDW66539.1| GJ23648 [Drosophila virilis]	--	--	--	--	sp|Q03720|SLO_DROME	248	1e-65	Calcium-activated potassium channel slowpoke OS=Drosophila melanogaster GN=slo PE=1 SV=3	--	--	--	--	--	K04936	1e-65	249	dvi:Dvir_GJ23648	potassium large conductance calcium-activated channel subfamily M alpha member 1	-	-	-
Unigene1040	234	--	--	--	--	--	--	--	--	--	--	--	--	--	--	--	--	--	--	--	--	--	--	-	-	-
Unigene10410	289	gi|334348411|ref|XP_001369242.2|	110	2e-23	PREDICTED: UPF0577 protein KIAA1324-like [Monodelphis domestica]	--	--	--	--	sp|Q6DDW2|K132L_XENLA	102	2e-22	UPF0577 protein KIAA1324-like homolog OS=Xenopus laevis GN=kiaa1324l PE=2 SV=1	--	--	--	--	--	--	--	--	--	--	-	-	-
Unigene10411	506	gi|221118688|ref|XP_002165165.1|	120	3e-26	PREDICTED: similar to Pao retrotransposon peptidase family protein [Hydra magnipapillata]	--	--	--	--	--	--	--	--	--	--	--	--	--	K14613	3e-25	114	hmg:100211397	MFS transporter, PCFT/HCP family, solute carrier family 46 (folate transporter), member 1/3	-	-	-
Unigene10412	212	--	--	--	--	--	--	--	--	--	--	--	--	--	--	--	--	--	--	--	--	--	--	-	-	-
Unigene10413	260	--	--	--	--	--	--	--	--	--	--	--	--	--	--	--	--	--	--	--	--	--	--	-	-	-
Unigene10414	230	--	--	--	--	--	--	--	--	--	--	--	--	--	--	--	--	--	--	--	--	--	--	-	-	-
Unigene10415	497	--	--	--	--	--	--	--	--	--	--	--	--	--	--	--	--	--	--	--	--	--	--	-	-	-
Unigene10416	272	--	--	--	--	--	--	--	--	--	--	--	--	--	--	--	--	--	--	--	--	--	--	-	-	-
Unigene10417	301	--	--	--	--	--	--	--	--	--	--	--	--	--	--	--	--	--	--	--	--	--	--	-	-	-
Unigene10418	286	--	--	--	--	--	--	--	--	--	--	--	--	--	--	--	--	--	--	--	--	--	--	-	-	-
Unigene10419	234	--	--	--	--	--	--	--	--	--	--	--	--	--	--	--	--	--	--	--	--	--	--	-	-	-
Unigene1041	250	--	--	--	--	--	--	--	--	--	--	--	--	--	--	--	--	--	--	--	--	--	--	-	-	-
Unigene10420	287	--	--	--	--	--	--	--	--	--	--	--	--	--	--	--	--	--	--	--	--	--	--	-	-	-
Unigene10421	716	--	--	--	--	--	--	--	--	--	--	--	--	--	--	--	--	--	--	--	--	--	--	-	-	-
Unigene10422	292	gi|156550466|ref|XP_001601232.1|	99.8	3e-20	PREDICTED: protein patched homolog 2-like [Nasonia vitripennis]	--	--	--	--	sp|O35595|PTC2_MOUSE	65.9	2e-11	Protein patched homolog 2 OS=Mus musculus GN=Ptch2 PE=2 SV=2	--	--	--	--	--	K11101	6e-11	65.9	mmu:19207	patched 2	-	-	-
Unigene10423	246	--	--	--	--	--	--	--	--	--	--	--	--	--	--	--	--	--	--	--	--	--	--	-	-	-
Unigene10424	250	--	--	--	--	--	--	--	--	--	--	--	--	--	--	--	--	--	--	--	--	--	--	-	-	-
Unigene10425	445	--	--	--	--	--	--	--	--	--	--	--	--	--	--	--	--	--	--	--	--	--	--	-	-	-
Unigene10426	299	--	--	--	--	--	--	--	--	--	--	--	--	--	--	--	--	--	--	--	--	--	--	-	-	-
Unigene10427	213	--	--	--	--	--	--	--	--	--	--	--	--	--	--	--	--	--	--	--	--	--	--	-	-	-
Unigene10428	260	gi|221116849|ref|XP_002155018.1|	66.6	3e-10	PREDICTED: similar to Pao retrotransposon peptidase family protein [Hydra magnipapillata]	--	--	--	--	--	--	--	--	--	--	--	--	--	--	--	--	--	--	-	-	-
Unigene10429	361	gi|332023210|gb|EGI63466.1|	90.5	2e-17	NCK-interacting protein with SH3 domain [Acromyrmex echinatior]	--	--	--	--	sp|Q9ESJ4|SPN90_MOUSE	73.2	1e-13	NCK-interacting protein with SH3 domain OS=Mus musculus GN=Nckipsd PE=2 SV=2	--	--	--	--	--	--	--	--	--	--	-	-	-
Unigene1042	264	--	--	--	--	--	--	--	--	--	--	--	--	--	--	--	--	--	--	--	--	--	--	-	-	-
Unigene10430	220	--	--	--	--	--	--	--	--	--	--	--	--	--	--	--	--	--	--	--	--	--	--	-	-	-
Unigene10431	210	--	--	--	--	--	--	--	--	--	--	--	--	--	--	--	--	--	--	--	--	--	--	-	-	-
Unigene10432	222	--	--	--	--	--	--	--	--	--	--	--	--	--	--	--	--	--	--	--	--	--	--	-	-	-
Unigene10433	220	--	--	--	--	--	--	--	--	--	--	--	--	--	--	--	--	--	--	--	--	--	--	-	-	-
Unigene10434	248	--	--	--	--	--	--	--	--	--	--	--	--	--	--	--	--	--	--	--	--	--	--	-	-	-
Unigene10435	562	--	--	--	--	--	--	--	--	--	--	--	--	--	--	--	--	--	--	--	--	--	--	-	-	-
Unigene10436	302	gi|156369577|ref|XP_001628052.1|	97.1	2e-19	predicted protein [Nematostella vectensis] >gi|156215018|gb|EDO35989.1| predicted protein [Nematostella vectensis]	--	--	--	--	--	--	--	--	--	--	--	--	--	--	--	--	--	--	-	-	-
Unigene10437	483	gi|221132041|ref|XP_002157477.1|	133	2e-30	PREDICTED: similar to RNA binding motif protein 25 [Hydra magnipapillata]	--	--	--	--	sp|B2RY56|RBM25_MOUSE	106	2e-23	RNA-binding protein 25 OS=Mus musculus GN=Rbm25 PE=1 SV=1	--	--	--	--	--	K12822	4e-31	133	hmg:100200130	RNA-binding protein 25	-	-	-
Unigene10438	393	--	--	--	--	--	--	--	--	--	--	--	--	--	--	--	--	--	--	--	--	--	--	-	-	-
Unigene10439	322	--	--	--	--	--	--	--	--	--	--	--	--	--	--	--	--	--	--	--	--	--	--	-	-	-
Unigene1043	204	--	--	--	--	--	--	--	--	--	--	--	--	--	--	--	--	--	--	--	--	--	--	-	-	-
Unigene10440	284	--	--	--	--	--	--	--	--	--	--	--	--	--	--	--	--	--	--	--	--	--	--	-	-	-
Unigene10441	269	--	--	--	--	--	--	--	--	--	--	--	--	--	--	--	--	--	--	--	--	--	--	-	-	-
Unigene10442	291	--	--	--	--	--	--	--	--	--	--	--	--	--	--	--	--	--	--	--	--	--	--	-	-	-
Unigene10443	262	--	--	--	--	--	--	--	--	--	--	--	--	--	--	--	--	--	--	--	--	--	--	-	-	-
Unigene10444	258	--	--	--	--	--	--	--	--	--	--	--	--	--	--	--	--	--	--	--	--	--	--	-	-	-
Unigene10445	242	--	--	--	--	--	--	--	--	--	--	--	--	--	--	--	--	--	--	--	--	--	--	-	-	-
Unigene10446	501	gi|126343542|ref|XP_001362150.1|	105	8e-22	PREDICTED: e3 ubiquitin-protein ligase HUWE1 [Monodelphis domestica]	--	--	--	--	sp|Q7TMY8|HUWE1_MOUSE	103	2e-22	E3 ubiquitin-protein ligase HUWE1 OS=Mus musculus GN=Huwe1 PE=1 SV=5	--	--	--	--	--	K10592	1e-22	105	mdo:100010537	E3 ubiquitin-protein ligase HUWE1 [EC:6.3.2.19]	-	-	-
Unigene10447	278	--	--	--	--	--	--	--	--	--	--	--	--	--	--	--	--	--	--	--	--	--	--	-	-	-
Unigene10448	248	--	--	--	--	--	--	--	--	--	--	--	--	--	--	--	--	--	--	--	--	--	--	-	-	-
Unigene10449	336	--	--	--	--	--	--	--	--	--	--	--	--	--	--	--	--	--	--	--	--	--	--	-	-	-
Unigene1044	226	gi|270004795|gb|EFA01243.1|	65.9	5e-10	peroxidasin [Tribolium castaneum]	--	--	--	--	sp|Q9VZZ4|PXDN_DROME	62.4	2e-10	Peroxidasin OS=Drosophila melanogaster GN=Pxn PE=1 SV=1	--	--	--	--	--	K00431	1e-08	58.5	bfo:BRAFLDRAFT_67515	thyroid peroxidase [EC:1.11.1.8]	-	-	-
Unigene10450	265	gi|221117343|ref|XP_002158303.1|	191	8e-48	PREDICTED: similar to ariadne ubiquitin-conjugating enzyme E2 binding protein homolog 1 [Hydra magnipapillata]	gi|47086192|ref|NM_212923.1|	91.7	1e-15	Danio rerio ariadne homolog, ubiquitin-conjugating enzyme E2 binding protein, 1 like (arih1l), mRNA >gi|45709552|gb|BC067684.1| Danio rerio ariadne homolog, ubiquitin-conjugating enzyme E2 binding protein, 1 like, mRNA (cDNA clone MGC:85905 IMAGE:6972219), complete cds	sp|Q32NS4|ARI1_XENLA	179	2e-45	E3 ubiquitin-protein ligase arih1 OS=Xenopus laevis GN=arih1 PE=2 SV=1	--	--	--	--	--	K11968	1e-48	191	hmg:100202899	ariadne-1	-	-	-
Unigene10451	235	gi|189441682|gb|AAI67470.1|	60.8	2e-08	LOC100170502 protein [Xenopus (Silurana) tropicalis]	--	--	--	--	sp|Q6Q759|SPG17_HUMAN	57.8	5e-09	Sperm-associated antigen 17 OS=Homo sapiens GN=SPAG17 PE=1 SV=1	--	--	--	--	--	--	--	--	--	--	-	-	-
Unigene10452	249	--	--	--	--	--	--	--	--	--	--	--	--	--	--	--	--	--	--	--	--	--	--	-	-	-
Unigene10453	209	--	--	--	--	--	--	--	--	--	--	--	--	--	--	--	--	--	--	--	--	--	--	-	-	-
Unigene10454	550	gi|221128167|ref|XP_002163357.1|	216	5e-55	PREDICTED: similar to basic beta 1 syntrophin [Hydra magnipapillata]	--	--	--	--	sp|Q13425|SNTB2_HUMAN	179	4e-45	Beta-2-syntrophin OS=Homo sapiens GN=SNTB2 PE=1 SV=1	--	--	--	--	--	K12196	2e-11	68.6	ptr:743569	vacuolar protein-sorting-associated protein 4	-	-	-
Unigene10455	850	--	--	--	--	--	--	--	--	--	--	--	--	--	--	--	--	--	--	--	--	--	--	-	-	-
Unigene10456	319	--	--	--	--	--	--	--	--	--	--	--	--	--	--	--	--	--	--	--	--	--	--	-	-	-
Unigene10457	437	gi|221122823|ref|XP_002168234.1|	176	4e-43	PREDICTED: similar to Mediator of RNA polymerase II transcription subunit 23 [Hydra magnipapillata]	--	--	--	--	sp|Q6P423|MED23_XENLA	143	1e-34	Mediator of RNA polymerase II transcription subunit 23 OS=Xenopus laevis GN=med23 PE=2 SV=1	--	--	--	--	--	K15166	6e-44	176	hmg:100211872	mediator of RNA polymerase II transcription subunit 23	-	-	-
Unigene10458	250	--	--	--	--	--	--	--	--	--	--	--	--	--	--	--	--	--	--	--	--	--	--	-	-	-
Unigene10459	602	gi|281398310|gb|ADA67985.1|	59.3	1e-07	insulin-like peptide 1 [Hydra magnipapillata]	--	--	--	--	--	--	--	--	--	--	--	--	--	--	--	--	--	--	-	-	-
Unigene1045	220	--	--	--	--	--	--	--	--	--	--	--	--	--	--	--	--	--	--	--	--	--	--	-	-	-
Unigene10460	213	--	--	--	--	--	--	--	--	--	--	--	--	--	--	--	--	--	--	--	--	--	--	-	-	-
Unigene10461	442	gi|187281627|ref|NP_001119719.1|	52	8e-06	K3 protein [Bombyx mori]	--	--	--	--	--	--	--	--	--	--	--	--	--	K08890	4e-06	50.4	cfa:486080	B lymphoid tyrosine kinase [EC:2.7.10.2]	-	-	-
Unigene10462	487	gi|47551267|ref|NP_999814.1|	204	8e-52	ATP-binding cassette transporter subfamily A [Strongylocentrotus purpuratus] >gi|22218268|gb|AAM94613.1| ATP-binding cassette transporter subfamily A [Strongylocentrotus purpuratus]	gi|312085509|ref|XM_003144659.1|	65.9	1e-07	Loa loa hypothetical protein (LOAG_09131) mRNA, partial cds	sp|O95477|ABCA1_HUMAN	161	5e-40	ATP-binding cassette sub-family A member 1 OS=Homo sapiens GN=ABCA1 PE=1 SV=3	MTH1093	102	2e-22	COG1131	ABC-type multidrug transport system, ATPase component	K05643	1e-55	214	nve:NEMVE_v1g82333	ATP-binding cassette, subfamily A (ABC1), member 3	-	-	-
Unigene10463	351	gi|147899342|ref|NP_001084785.1|	137	1e-31	USO1 vesicle docking protein homolog [Xenopus laevis] >gi|47125117|gb|AAH70561.1| MGC80010 protein [Xenopus laevis]	--	--	--	--	sp|P41541|USO1_BOVIN	132	2e-31	General vesicular transport factor p115 OS=Bos taurus GN=USO1 PE=1 SV=1	--	--	--	--	--	--	--	--	--	--	-	-	-
Unigene10464	467	gi|198450437|ref|XP_001357984.2|	55.5	7e-07	GA19437 [Drosophila pseudoobscura pseudoobscura] >gi|198131037|gb|EAL27120.2| GA19437 [Drosophila pseudoobscura pseudoobscura]	--	--	--	--	--	--	--	--	--	--	--	--	--	K14284	3e-09	60.8	nve:NEMVE_v1g244041	nuclear RNA export factor 1/2	-	-	-
Unigene10465	316	--	--	--	--	--	--	--	--	--	--	--	--	--	--	--	--	--	--	--	--	--	--	-	-	-
Unigene10466	679	gi|291236460|ref|XP_002738157.1|	111	3e-23	PREDICTED: zinc finger protein Xfin-like [Saccoglossus kowalevskii]	--	--	--	--	sp|Q60821|ZBT17_MOUSE	100	2e-21	Zinc finger and BTB domain-containing protein 17 OS=Mus musculus GN=Zbtb17 PE=2 SV=2	SPAC144.09c	67.4	2e-11	COG5048	FOG: Zn-finger	K10500	2e-21	102	xla:735068	zinc finger and BTB domain-containing protein 17	-	-	-
Unigene10467	291	--	--	--	--	--	--	--	--	--	--	--	--	--	--	--	--	--	--	--	--	--	--	-	-	-
Unigene10468	524	--	--	--	--	--	--	--	--	--	--	--	--	--	--	--	--	--	--	--	--	--	--	-	-	-
Unigene10469	285	--	--	--	--	--	--	--	--	--	--	--	--	--	--	--	--	--	--	--	--	--	--	-	-	-
Unigene1046	200	--	--	--	--	--	--	--	--	--	--	--	--	--	--	--	--	--	--	--	--	--	--	-	-	-
Unigene10470	381	--	--	--	--	--	--	--	--	--	--	--	--	--	--	--	--	--	--	--	--	--	--	-	-	-
Unigene10471	533	gi|296434259|ref|NP_001171797.1|	92.4	8e-18	coiled-coil domain-containing protein 11-like [Saccoglossus kowalevskii]	--	--	--	--	sp|Q96M91|CCD11_HUMAN	65.9	5e-11	Coiled-coil domain-containing protein 11 OS=Homo sapiens GN=CCDC11 PE=2 SV=2	CAC1816	51.6	7e-07	COG1418	Predicted HD superfamily hydrolase	K10750	4e-09	60.8	aga:AgaP_AGAP001104	chromatin assembly factor 1 subunit A	-	-	-
Unigene10472	325	gi|32169296|emb|CAD90768.1|	54.7	1e-06	NYD-SP14-like protein [Crassostrea gigas]	--	--	--	--	sp|Q8NA56|TTC29_HUMAN	49.7	1e-06	Tetratricopeptide repeat protein 29 OS=Homo sapiens GN=TTC29 PE=2 SV=2	--	--	--	--	--	--	--	--	--	--	-	-	-
Unigene10473	247	gi|32169296|emb|CAD90768.1|	57	2e-07	NYD-SP14-like protein [Crassostrea gigas]	--	--	--	--	sp|Q8NA56|TTC29_HUMAN	52	3e-07	Tetratricopeptide repeat protein 29 OS=Homo sapiens GN=TTC29 PE=2 SV=2	--	--	--	--	--	--	--	--	--	--	-	-	-
Unigene10474	240	--	--	--	--	--	--	--	--	--	--	--	--	--	--	--	--	--	--	--	--	--	--	-	-	-
Unigene10475	214	--	--	--	--	--	--	--	--	--	--	--	--	--	--	--	--	--	--	--	--	--	--	-	-	-
Unigene10476	304	--	--	--	--	--	--	--	--	--	--	--	--	--	--	--	--	--	--	--	--	--	--	-	-	-
Unigene10477	207	--	--	--	--	--	--	--	--	--	--	--	--	--	--	--	--	--	--	--	--	--	--	-	-	-
Unigene10478	603	gi|307199460|gb|EFN80073.1|	97.1	4e-19	Monocarboxylate transporter 10 [Harpegnathos saltator]	--	--	--	--	sp|A1L1W9|MOT10_DANRE	89.7	4e-18	Monocarboxylate transporter 10 OS=Danio rerio GN=slc16a10 PE=2 SV=1	--	--	--	--	--	K08187	9e-34	143	nve:NEMVE_v1g88648	MFS transporter, MCP family, solute carrier family 16 (monocarboxylic acid transporters), member 10	-	-	-
Unigene10479	293	gi|146184580|ref|XP_001029661.2|	89	6e-17	IBR domain containing protein [Tetrahymena thermophila] >gi|146142628|gb|EAR81998.2| IBR domain containing protein [Tetrahymena thermophila SB210]	gi|343179166|emb|HE578921.1|	85.7	8e-14	Trypanosoma vivax Y486 annotated BAC 58I15	sp|P26694|CSP_PLARE	85.5	2e-17	Circumsporozoite protein OS=Plasmodium reichenowi PE=3 SV=1	--	--	--	--	--	K12323	5e-10	62.8	spu:576434	atrial natriuretic peptide receptor A [EC:4.6.1.2]	-	-	-
Unigene1047	237	gi|340380851|ref|XP_003388935.1|	54.7	1e-06	PREDICTED: hypothetical protein LOC100635407 [Amphimedon queenslandica]	--	--	--	--	--	--	--	--	--	--	--	--	--	--	--	--	--	--	-	-	-
Unigene10480	232	gi|198429405|ref|XP_002121373.1|	63.9	2e-09	PREDICTED: similar to Mediator of RNA polymerase II transcription subunit 12-like protein (Mediator complex subunit 12-like protein) (Thyroid hormone receptor-associated-like protein) (Trinucleotide repeat-containing gene 11 protein-like) [Ciona intestinalis]	--	--	--	--	sp|Q8BQM9|MD12L_MOUSE	59.7	1e-09	Mediator of RNA polymerase II transcription subunit 12-like protein OS=Mus musculus GN=Med12l PE=1 SV=2	--	--	--	--	--	K15162	7e-12	68.9	bfo:BRAFLDRAFT_119562	mediator of RNA polymerase II transcription subunit 12	-	-	-
Unigene10481	253	--	--	--	--	--	--	--	--	--	--	--	--	--	--	--	--	--	--	--	--	--	--	-	-	-
Unigene10482	536	gi|340380522|ref|XP_003388771.1|	184	2e-45	PREDICTED: x-ray repair cross-complementing protein 5-like [Amphimedon queenslandica]	--	--	--	--	sp|O93257|XRCC6_CHICK	145	4e-35	X-ray repair cross-complementing protein 5 OS=Gallus gallus GN=XRCC6 PE=2 SV=1	--	--	--	--	--	K10884	6e-54	209	nve:NEMVE_v1g238226	ATP-dependent DNA helicase 2 subunit 1	-	-	-
Unigene10483	435	gi|340380522|ref|XP_003388771.1|	127	1e-28	PREDICTED: x-ray repair cross-complementing protein 5-like [Amphimedon queenslandica]	--	--	--	--	sp|P12956|XRCC6_HUMAN	99.4	2e-21	X-ray repair cross-complementing protein 6 OS=Homo sapiens GN=XRCC6 PE=1 SV=2	--	--	--	--	--	K10884	2e-37	154	tad:TRIADDRAFT_61626	ATP-dependent DNA helicase 2 subunit 1	-	-	-
Unigene10484	364	gi|115616484|ref|XP_001202169.1|	120	1e-26	PREDICTED: similar to Ku70 [Strongylocentrotus purpuratus] >gi|115621357|ref|XP_001199141.1| PREDICTED: similar to Ku70 [Strongylocentrotus purpuratus]	--	--	--	--	sp|P23475|XRCC6_MOUSE	105	2e-23	X-ray repair cross-complementing protein 6 OS=Mus musculus GN=Xrcc6 PE=1 SV=5	--	--	--	--	--	K10884	1e-27	121	nve:NEMVE_v1g238226	ATP-dependent DNA helicase 2 subunit 1	-	-	-
Unigene10485	263	gi|327272550|ref|XP_003221047.1|	62.4	6e-09	PREDICTED: x-ray repair cross-complementing protein 5-like [Anolis carolinensis]	--	--	--	--	sp|P12956|XRCC6_HUMAN	57.4	7e-09	X-ray repair cross-complementing protein 6 OS=Homo sapiens GN=XRCC6 PE=1 SV=2	--	--	--	--	--	K10884	6e-11	65.9	tad:TRIADDRAFT_61626	ATP-dependent DNA helicase 2 subunit 1	-	-	-
Unigene10486	715	gi|221121555|ref|XP_002161714.1|	162	1e-38	PREDICTED: similar to kinesin-like protein KRP180, partial [Hydra magnipapillata]	--	--	--	--	sp|Q9GYZ0|KIF15_STRPU	83.6	4e-16	Kinesin-like protein KIF15 OS=Strongylocentrotus purpuratus GN=KIF15 PE=1 SV=1	--	--	--	--	--	K10400	1e-15	83.6	spu:373236	kinesin family member 15	-	-	-
Unigene10487	358	--	--	--	--	--	--	--	--	--	--	--	--	--	--	--	--	--	--	--	--	--	--	-	-	-
Unigene10488	409	--	--	--	--	--	--	--	--	--	--	--	--	--	--	--	--	--	--	--	--	--	--	-	-	-
Unigene10489	320	--	--	--	--	--	--	--	--	--	--	--	--	--	--	--	--	--	--	--	--	--	--	-	-	-
Unigene1048	215	--	--	--	--	--	--	--	--	--	--	--	--	--	--	--	--	--	--	--	--	--	--	-	-	-
Unigene10490	317	--	--	--	--	--	--	--	--	--	--	--	--	--	--	--	--	--	--	--	--	--	--	-	-	-
Unigene10491	218	--	--	--	--	--	--	--	--	--	--	--	--	--	--	--	--	--	--	--	--	--	--	-	-	-
Unigene10492	281	gi|156344586|ref|XP_001621240.1|	56.6	3e-07	hypothetical protein NEMVEDRAFT_v1g145577 [Nematostella vectensis] >gi|156206978|gb|EDO29140.1| predicted protein [Nematostella vectensis]	--	--	--	--	--	--	--	--	--	--	--	--	--	--	--	--	--	--	-	-	-
Unigene10493	416	gi|340369054|ref|XP_003383064.1|	141	8e-33	PREDICTED: coiled-coil domain-containing protein 37-like [Amphimedon queenslandica]	gi|340369053|ref|XM_003383016.1|	61.9	2e-06	PREDICTED: Amphimedon queenslandica coiled-coil domain-containing protein 37-like (LOC100641873), mRNA	sp|Q4R8V8|CCD37_MACFA	118	4e-27	Coiled-coil domain-containing protein 37 OS=Macaca fascicularis GN=CCDC37 PE=2 SV=2	--	--	--	--	--	K13169	7e-06	49.3	isc:IscW_ISCW018527	splicing factor, arginine/serine-rich 17	-	-	-
Unigene10494	274	--	--	--	--	--	--	--	--	--	--	--	--	--	--	--	--	--	--	--	--	--	--	-	-	-
Unigene10495	210	gi|115752724|ref|XP_001187653.1|	67.8	1e-10	PREDICTED: similar to Slc30a9 protein, partial [Strongylocentrotus purpuratus]	--	--	--	--	sp|Q5IRJ6|ZNT9_MOUSE	65.9	2e-11	Zinc transporter 9 OS=Mus musculus GN=Slc30a9 PE=1 SV=2	--	--	--	--	--	K14696	5e-15	79.3	hmg:100209242	solute carrier family 30 (zinc transporter), member 9	-	-	-
Unigene10496	240	--	--	--	--	--	--	--	--	--	--	--	--	--	--	--	--	--	--	--	--	--	--	-	-	-
Unigene10497	348	gi|291226069|ref|XP_002733018.1|	192	5e-48	PREDICTED: Wu:fb75c08 protein-like [Saccoglossus kowalevskii]	gi|326679030|ref|XM_003201177.1|	65.9	9e-08	PREDICTED: Danio rerio si:dkey-211h10.2, transcript variant 1 (si:dkey-211h10.2), mRNA	sp|Q641W7|TTLL9_RAT	177	6e-45	Probable tubulin polyglutamylase TTLL9 OS=Rattus norvegicus GN=Ttll9 PE=2 SV=1	--	--	--	--	--	K00273	3e-14	77	ame:551507	D-amino-acid oxidase [EC:1.4.3.3]	-	-	-
Unigene10498	397	gi|221124050|ref|XP_002157100.1|	87.8	1e-16	PREDICTED: similar to GF14513 [Hydra magnipapillata]	--	--	--	--	sp|Q62371|DDR2_MOUSE	62.8	2e-10	Discoidin domain-containing receptor 2 OS=Mus musculus GN=Ddr2 PE=2 SV=2	--	--	--	--	--	K05124	8e-14	75.5	spu:578737	discoidin domain receptor family member 1 [EC:2.7.10.1]	-	-	-
Unigene10499	226	--	--	--	--	--	--	--	--	--	--	--	--	--	--	--	--	--	--	--	--	--	--	-	-	-
Unigene1049	235	--	--	--	--	--	--	--	--	--	--	--	--	--	--	--	--	--	--	--	--	--	--	-	-	-
Unigene104	281	gi|335293580|ref|XP_003129103.2|	88.2	1e-16	PREDICTED: transmembrane protease serine 11D-like [Sus scrofa]	--	--	--	--	sp|O35453|HEPS_MOUSE	85.1	3e-17	Serine protease hepsin OS=Mus musculus GN=Hpn PE=2 SV=3	--	--	--	--	--	K09641	1e-17	88.2	ssc:100512911	transmembrane protease, serine 11D [EC:3.4.21.-]	-	-	-
Unigene10500	259	gi|221125982|ref|XP_002157499.1|	55.1	9e-07	PREDICTED: similar to kinesin family member 16B, partial [Hydra magnipapillata]	--	--	--	--	sp|B1AVY7|KI16B_MOUSE	48.9	2e-06	Kinesin-like protein KIF16B OS=Mus musculus GN=Kif16b PE=1 SV=1	--	--	--	--	--	K10392	1e-07	55.1	hmg:100212235	kinesin family member 1/13/14	-	-	-
Unigene10501	333	--	--	--	--	--	--	--	--	--	--	--	--	--	--	--	--	--	--	--	--	--	--	-	-	-
Unigene10502	205	--	--	--	--	--	--	--	--	--	--	--	--	--	--	--	--	--	--	--	--	--	--	-	-	-
Unigene10503	389	--	--	--	--	--	--	--	--	--	--	--	--	--	--	--	--	--	--	--	--	--	--	-	-	-
Unigene10504	200	--	--	--	--	--	--	--	--	--	--	--	--	--	--	--	--	--	--	--	--	--	--	-	-	-
Unigene10505	268	--	--	--	--	--	--	--	--	--	--	--	--	--	--	--	--	--	--	--	--	--	--	-	-	-
Unigene10506	251	--	--	--	--	--	--	--	--	--	--	--	--	--	--	--	--	--	--	--	--	--	--	-	-	-
Unigene10507	210	--	--	--	--	--	--	--	--	--	--	--	--	--	--	--	--	--	--	--	--	--	--	-	-	-
Unigene10508	350	--	--	--	--	--	--	--	--	--	--	--	--	--	--	--	--	--	--	--	--	--	--	-	-	-
Unigene10509	310	gi|187607451|ref|NP_001120497.1|	55.8	5e-07	collagen, type IX, alpha 3 [Xenopus (Silurana) tropicalis] >gi|170285051|gb|AAI61377.1| LOC100145619 protein [Xenopus (Silurana) tropicalis]	--	--	--	--	sp|Q00780|CO8A1_MOUSE	52.8	2e-07	Collagen alpha-1(VIII) chain OS=Mus musculus GN=Col8a1 PE=1 SV=3	--	--	--	--	--	K08131	7e-08	55.8	xtr:100145619	collagen, type IX, alpha	-	-	-
Unigene1050	241	gi|126310357|ref|XP_001367818.1|	70.1	3e-11	PREDICTED: ubiquitin carboxyl-terminal hydrolase 45 [Monodelphis domestica]	--	--	--	--	sp|Q70EL2|UBP45_HUMAN	68.9	2e-12	Ubiquitin carboxyl-terminal hydrolase 45 OS=Homo sapiens GN=USP45 PE=1 SV=3	--	--	--	--	--	K11844	3e-13	73.6	bfo:BRAFLDRAFT_90534	ubiquitin carboxyl-terminal hydrolase 16/45 [EC:3.1.2.15]	-	GO:0016787//hydrolase activity	-
Unigene10510	251	--	--	--	--	--	--	--	--	--	--	--	--	--	--	--	--	--	--	--	--	--	--	-	-	-
Unigene10511	255	--	--	--	--	--	--	--	--	--	--	--	--	--	--	--	--	--	--	--	--	--	--	-	-	-
Unigene10512	465	gi|66519233|ref|XP_395866.2|	103	2e-21	PREDICTED: mitochondrial import inner membrane translocase subunit TIM44-like isoform 1 [Apis mellifera]	--	--	--	--	sp|O35857|TIM44_MOUSE	96.3	2e-20	Mitochondrial import inner membrane translocase subunit TIM44 OS=Mus musculus GN=Timm44 PE=2 SV=2	--	--	--	--	--	K10836	7e-19	92.8	dme:Dmel_CG11779	mitochondrial protein-transporting ATPase [EC:3.6.3.51]	-	-	-
Unigene10513	331	--	--	--	--	--	--	--	--	--	--	--	--	--	--	--	--	--	--	--	--	--	--	-	-	-
Unigene10514	442	gi|221108892|ref|XP_002170451.1|	268	7e-71	PREDICTED: similar to tricornered [Hydra magnipapillata]	gi|148231775|ref|NM_001091259.1|	95.6	1e-16	Xenopus laevis serine/threonine kinase 38 like (stk38l), mRNA	sp|Q9Y2H1|ST38L_HUMAN	248	3e-66	Serine/threonine-protein kinase 38-like OS=Homo sapiens GN=STK38L PE=1 SV=3	ECU01g1320	105	3e-23	COG0515	Serine/threonine protein kinase	K08790	1e-69	261	hmg:100204253	serine/threonine kinase 38 [EC:2.7.11.1]	-	-	-
Unigene10515	203	--	--	--	--	--	--	--	--	--	--	--	--	--	--	--	--	--	--	--	--	--	--	-	-	-
Unigene10516	267	--	--	--	--	--	--	--	--	--	--	--	--	--	--	--	--	--	--	--	--	--	--	-	-	-
Unigene10517	481	--	--	--	--	--	--	--	--	--	--	--	--	--	--	--	--	--	--	--	--	--	--	-	-	-
Unigene10518	480	gi|221118912|ref|XP_002156704.1|	155	6e-37	PREDICTED: similar to pleckstrin homology domain containing family G member 5 [Hydra magnipapillata]	--	--	--	--	sp|Q66T02|PKHG5_MOUSE	103	1e-22	Pleckstrin homology domain-containing family G member 5 OS=Mus musculus GN=Plekhg5 PE=1 SV=1	--	--	--	--	--	--	--	--	--	--	-	-	-
Unigene10519	281	gi|221118912|ref|XP_002156704.1|	67	2e-10	PREDICTED: similar to pleckstrin homology domain containing family G member 5 [Hydra magnipapillata]	--	--	--	--	--	--	--	--	--	--	--	--	--	--	--	--	--	--	-	-	-
Unigene1051	227	--	--	--	--	--	--	--	--	--	--	--	--	--	--	--	--	--	--	--	--	--	--	-	-	-
Unigene10520	449	gi|126302651|ref|XP_001366944.1|	66.6	3e-10	PREDICTED: ATP-binding cassette sub-family A member 2 isoform 2 [Monodelphis domestica]	--	--	--	--	sp|Q9ESR9|ABCA2_RAT	63.9	1e-10	ATP-binding cassette sub-family A member 2 OS=Rattus norvegicus GN=Abca2 PE=1 SV=1	--	--	--	--	--	K05642	3e-18	90.9	nve:NEMVE_v1g168693	ATP-binding cassette, subfamily A (ABC1), member 2	-	-	-
Unigene10521	369	gi|221126180|ref|XP_002157344.1|	85.9	5e-16	PREDICTED: similar to small nuclear RNA activating complex, polypeptide 3, partial [Hydra magnipapillata]	--	--	--	--	--	--	--	--	--	--	--	--	--	K15210	1e-16	84.7	hmg:100212974	snRNA-activating protein complex subunit 3	-	-	-
Unigene10522	444	gi|221117641|ref|XP_002164687.1|	189	2e-47	PREDICTED: similar to GL17065 [Hydra magnipapillata]	gi|221117640|ref|XM_002164651.1|	63.9	5e-07	PREDICTED: Hydra magnipapillata similar to GL17065 (LOC100204951), mRNA	sp|P58058|NADK_MOUSE	181	6e-46	NAD kinase OS=Mus musculus GN=Nadk PE=1 SV=2	YPL188w	129	1e-30	COG0061	Predicted sugar kinase	K00858	4e-48	189	hmg:100207865	NAD+ kinase [EC:2.7.1.23]	-	-	-
Unigene10523	254	--	--	--	--	--	--	--	--	--	--	--	--	--	--	--	--	--	--	--	--	--	--	-	-	-
Unigene10524	484	--	--	--	--	--	--	--	--	--	--	--	--	--	--	--	--	--	--	--	--	--	--	-	-	-
Unigene10525	281	--	--	--	--	--	--	--	--	--	--	--	--	--	--	--	--	--	--	--	--	--	--	-	-	-
Unigene10526	365	--	--	--	--	--	--	--	--	--	--	--	--	--	--	--	--	--	--	--	--	--	--	-	-	-
Unigene10527	213	--	--	--	--	--	--	--	--	--	--	--	--	--	--	--	--	--	--	--	--	--	--	-	-	-
Unigene10528	356	gi|221127276|ref|XP_002161797.1|	207	1e-52	PREDICTED: similar to Mothers against decapentaplegic homolog 4 [Hydra magnipapillata]	gi|189233890|ref|XM_966336.2|	61.9	2e-06	PREDICTED: Tribolium castaneum similar to Xsmad4a (LOC660074), mRNA	sp|O70437|SMAD4_RAT	170	7e-43	Mothers against decapentaplegic homolog 4 OS=Rattus norvegicus GN=Smad4 PE=1 SV=1	--	--	--	--	--	K04501	2e-53	207	hmg:100198878	SMAD, mothers against DPP 4	-	-	-
Unigene10529	665	--	--	--	--	--	--	--	--	--	--	--	--	--	--	--	--	--	--	--	--	--	--	-	-	-
Unigene1052	239	--	--	--	--	--	--	--	--	--	--	--	--	--	--	--	--	--	--	--	--	--	--	-	-	-
Unigene10530	357	--	--	--	--	--	--	--	--	--	--	--	--	--	--	--	--	--	--	--	--	--	--	-	-	-
Unigene10531	245	gi|115754928|ref|XP_782521.2|	77.8	1e-13	PREDICTED: similar to novel EGF domain containing protein [Strongylocentrotus purpuratus] >gi|115974213|ref|XP_001195292.1| PREDICTED: similar to novel EGF domain containing protein [Strongylocentrotus purpuratus]	--	--	--	--	--	--	--	--	--	--	--	--	--	--	--	--	--	--	-	-	-
Unigene10532	876	gi|296229529|ref|XP_002760298.1|	106	1e-21	PREDICTED: hemicentin-1-like [Callithrix jacchus]	--	--	--	--	sp|Q96RW7|HMCN1_HUMAN	94	4e-19	Hemicentin-1 OS=Homo sapiens GN=HMCN1 PE=1 SV=2	--	--	--	--	--	K06841	6e-21	101	dre:556471	semaphorin 5	-	-	-
Unigene10533	507	gi|198434768|ref|XP_002127147.1|	82	9e-15	PREDICTED: similar to ADAMTS-18 precursor (A disintegrin and metalloproteinase with thrombospondin motifs 18) (ADAM-TS 18) (ADAM-TS18) [Ciona intestinalis]	--	--	--	--	sp|Q13591|SEM5A_HUMAN	77.8	1e-14	Semaphorin-5A OS=Homo sapiens GN=SEMA5A PE=1 SV=3	--	--	--	--	--	K08632	2e-15	82	cin:100180886	a disintegrin and metalloproteinase with thrombospondin motifs 18 [EC:3.4.24.-]	-	-	-
Unigene10534	292	--	--	--	--	--	--	--	--	--	--	--	--	--	--	--	--	--	--	--	--	--	--	-	-	-
Unigene10535	212	gi|74967379|sp|Q27802.2|DYHC2_TRIGR	99	6e-20	RecName: Full=Cytoplasmic dynein 2 heavy chain 1; AltName: Full=Dynein heavy chain isotype 1B >gi|17019507|gb|AAA63583.2| dynein heavy chain isotype 1B [Tripneustes gratilla]	--	--	--	--	sp|Q27802|DYHC2_TRIGR	99	2e-21	Cytoplasmic dynein 2 heavy chain 1 OS=Tripneustes gratilla GN=DYH1B PE=2 SV=2	--	--	--	--	--	K10414	2e-22	103	hmg:100202757	dynein heavy chain 2, cytosolic	-	-	-
Unigene10536	351	gi|213982845|ref|NP_001135590.1|	74.7	1e-12	beta-site APP-cleaving enzyme 2 [Xenopus (Silurana) tropicalis]	--	--	--	--	sp|P56819|BACE1_RAT	72.8	2e-13	Beta-secretase 1 OS=Rattus norvegicus GN=Bace1 PE=2 SV=1	--	--	--	--	--	K07747	1e-13	74.7	xtr:100216145	beta-site APP-cleaving enzyme 2 (memapsin 1) [EC:3.4.23.45]	-	-	-
Unigene10537	581	--	--	--	--	--	--	--	--	--	--	--	--	--	--	--	--	--	--	--	--	--	--	-	-	-
Unigene10538	516	gi|115709857|ref|XP_785473.2|	175	9e-43	PREDICTED: similar to MGC139717 protein [Strongylocentrotus purpuratus] >gi|115973055|ref|XP_001193084.1| PREDICTED: similar to MGC139717 protein [Strongylocentrotus purpuratus]	--	--	--	--	sp|O88831|KKCC2_RAT	167	1e-41	Calcium/calmodulin-dependent protein kinase kinase 2 OS=Rattus norvegicus GN=Camkk2 PE=1 SV=1	YAL017w_2	63.5	2e-10	COG0515	Serine/threonine protein kinase	K07359	1e-43	175	spu:580313	calcium/calmodulin-dependent protein kinase kinase [EC:2.7.11.17]	-	-	-
Unigene10539	387	--	--	--	--	--	--	--	--	--	--	--	--	--	--	--	--	--	--	--	--	--	--	-	-	-
Unigene1053	201	--	--	--	--	--	--	--	--	--	--	--	--	--	--	--	--	--	--	--	--	--	--	-	-	-
Unigene10540	317	--	--	--	--	--	--	--	--	--	--	--	--	--	--	--	--	--	--	--	--	--	--	-	-	-
Unigene10541	343	--	--	--	--	--	--	--	--	--	--	--	--	--	--	--	--	--	--	--	--	--	--	-	-	-
Unigene10542	260	--	--	--	--	--	--	--	--	--	--	--	--	--	--	--	--	--	--	--	--	--	--	-	-	-
Unigene10543	286	--	--	--	--	--	--	--	--	--	--	--	--	--	--	--	--	--	--	--	--	--	--	-	-	-
Unigene10544	219	--	--	--	--	--	--	--	--	--	--	--	--	--	--	--	--	--	--	--	--	--	--	-	-	-
Unigene10545	366	gi|301611712|ref|XP_002935364.1|	74.7	1e-12	PREDICTED: uncharacterized protein C3orf20-like [Xenopus (Silurana) tropicalis]	--	--	--	--	sp|Q8CDN1|CC020_MOUSE	62.8	2e-10	Uncharacterized protein C3orf20 homolog OS=Mus musculus PE=2 SV=1	--	--	--	--	--	K11834	2e-11	67.8	oaa:100079016	ubiquitin carboxyl-terminal hydrolase 44/49 [EC:3.1.2.15]	-	-	-
Unigene10546	287	--	--	--	--	--	--	--	--	--	--	--	--	--	--	--	--	--	--	--	--	--	--	-	-	-
Unigene10547	308	gi|195121394|ref|XP_002005205.1|	114	1e-24	GI19211 [Drosophila mojavensis] >gi|193910273|gb|EDW09140.1| GI19211 [Drosophila mojavensis]	--	--	--	--	sp|Q62415|ASPP1_MOUSE	111	3e-25	Apoptosis-stimulating of p53 protein 1 OS=Mus musculus GN=Ppp1r13b PE=1 SV=2	--	--	--	--	--	K07366	2e-06	50.8	oaa:100076146	GRB2-related adaptor protein 2	-	-	-
Unigene10548	264	gi|334327107|ref|XP_001372751.2|	88.6	7e-17	PREDICTED: cell cycle checkpoint control protein RAD9B-like [Monodelphis domestica]	--	--	--	--	sp|Q4R5X9|RAD9A_MACFA	77	9e-15	Cell cycle checkpoint control protein RAD9A OS=Macaca fascicularis GN=RAD9A PE=2 SV=1	--	--	--	--	--	K10994	3e-22	103	nve:NEMVE_v1g121396	cell cycle checkpoint control protein RAD9A [EC:3.1.11.2]	-	-	-
Unigene10549	257	--	--	--	--	--	--	--	--	--	--	--	--	--	--	--	--	--	--	--	--	--	--	-	-	-
Unigene1054	243	--	--	--	--	--	--	--	--	--	--	--	--	--	--	--	--	--	K12811	8e-06	48.9	tca:661902	ATP-dependent RNA helicase DDX46/PRP5 [EC:3.6.4.13]	-	-	-
Unigene10550	314	gi|125819026|ref|XP_001340234.1|	85.9	5e-16	PREDICTED: transmembrane prolyl 4-hydroxylase-like [Danio rerio]	--	--	--	--	sp|Q8BG58|P4HTM_MOUSE	81.6	3e-16	Transmembrane prolyl 4-hydroxylase OS=Mus musculus GN=P4htm PE=2 SV=1	--	--	--	--	--	K06711	6e-25	112	hmg:100210440	hypoxia-inducible factor prolyl 4-hydroxylase [EC:1.14.11.-]	-	-	-
Unigene10551	208	--	--	--	--	--	--	--	--	--	--	--	--	--	--	--	--	--	--	--	--	--	--	-	-	-
Unigene10552	314	--	--	--	--	--	--	--	--	--	--	--	--	--	--	--	--	--	--	--	--	--	--	-	-	-
Unigene10553	508	gi|291228157|ref|XP_002734050.1|	120	2e-26	PREDICTED: mitogen-activated protein kinase kinase kinase kinase 5-like [Saccoglossus kowalevskii]	--	--	--	--	sp|Q99JP0|M4K3_MOUSE	117	2e-26	Mitogen-activated protein kinase kinase kinase kinase 3 OS=Mus musculus GN=Map4k3 PE=2 SV=4	YAR019c	49.3	3e-06	COG0515	Serine/threonine protein kinase	K04406	2e-26	118	dre:100005183	mitogen-activated protein kinase kinase kinase kinase 3 [EC:2.7.11.1]	-	-	-
Unigene10554	241	--	--	--	--	--	--	--	--	--	--	--	--	--	--	--	--	--	--	--	--	--	--	-	-	-
Unigene10555	280	--	--	--	--	--	--	--	--	--	--	--	--	--	--	--	--	--	--	--	--	--	--	-	-	-
Unigene10556	477	--	--	--	--	--	--	--	--	--	--	--	--	--	--	--	--	--	--	--	--	--	--	-	-	-
Unigene10557	429	gi|291242877|ref|XP_002741361.1|	168	6e-41	PREDICTED: CG1646-like [Saccoglossus kowalevskii]	gi|51258586|gb|BC079828.1|	69.9	7e-09	Xenopus laevis cDNA clone IMAGE:3398688	sp|Q1JPZ7|PRP39_DANRE	168	3e-42	Pre-mRNA-processing factor 39 OS=Danio rerio GN=prpf39 PE=2 SV=2	--	--	--	--	--	K13217	7e-44	175	bfo:BRAFLDRAFT_117858	pre-mRNA-processing factor 39	-	-	-
Unigene10558	257	--	--	--	--	--	--	--	--	--	--	--	--	--	--	--	--	--	--	--	--	--	--	-	-	-
Unigene10559	626	gi|224059744|ref|XP_002191768.1|	231	2e-59	PREDICTED: D-2-hydroxyglutarate dehydrogenase [Taeniopygia guttata]	--	--	--	--	sp|A1L258|D2HDH_DANRE	226	2e-59	D-2-hydroxyglutarate dehydrogenase, mitochondrial OS=Danio rerio GN=d2hgdh PE=2 SV=1	YDL178w	166	4e-41	COG0277	FAD/FMN-containing dehydrogenases	K00100	2e-26	119	ptr:748707	[EC:1.1.1.-]	-	-	-
Unigene1055	236	gi|291234605|ref|XP_002737242.1|	53.1	3e-06	PREDICTED: leucine rich repeat containing 7-like [Saccoglossus kowalevskii]	--	--	--	--	--	--	--	--	--	--	--	--	--	--	--	--	--	--	GO:0009987//cellular process	GO:0005488//binding	-
Unigene10560	353	gi|198434845|ref|XP_002122008.1|	213	2e-54	PREDICTED: similar to methylmalonyl Coenzyme A mutase [Ciona intestinalis]	gi|296531382|ref|NM_001184909.1|	91.7	2e-15	Saccoglossus kowalevskii methylmalonyl CoA mutase (Mut), nuclear gene encoding mitochondrial protein, mRNA	sp|Q8MI68|MUTA_PIG	208	2e-54	Methylmalonyl-CoA mutase, mitochondrial OS=Sus scrofa GN=MUT PE=2 SV=2	BH2955_1	180	6e-46	COG1884	Methylmalonyl-CoA mutase, N-terminal domain/subunit	K01847	4e-57	219	bfo:BRAFLDRAFT_245763	methylmalonyl-CoA mutase [EC:5.4.99.2]	-	-	-
Unigene10561	222	--	--	--	--	--	--	--	--	--	--	--	--	--	--	--	--	--	--	--	--	--	--	-	-	-
Unigene10562	428	--	--	--	--	--	--	--	--	--	--	--	--	--	--	--	--	--	--	--	--	--	--	-	-	-
Unigene10563	290	--	--	--	--	--	--	--	--	--	--	--	--	--	--	--	--	--	--	--	--	--	--	-	-	-
Unigene10564	329	gi|340369048|ref|XP_003383061.1|	144	2e-33	PREDICTED: protein DD3-3-like [Amphimedon queenslandica]	--	--	--	--	sp|Q58A42|DD3_DICDI	51.2	5e-07	Protein DD3-3 OS=Dictyostelium discoideum GN=DD3-3 PE=2 SV=1	--	--	--	--	--	--	--	--	--	--	-	-	-
Unigene10565	265	--	--	--	--	--	--	--	--	--	--	--	--	--	--	--	--	--	--	--	--	--	--	-	-	-
Unigene10566	203	--	--	--	--	--	--	--	--	--	--	--	--	--	--	--	--	--	--	--	--	--	--	-	-	-
Unigene10567	202	--	--	--	--	--	--	--	--	--	--	--	--	--	--	--	--	--	--	--	--	--	--	-	-	-
Unigene10568	515	gi|345493757|ref|XP_001605458.2|	107	3e-22	PREDICTED: dyslexia-associated protein KIAA0319-like [Nasonia vitripennis]	--	--	--	--	sp|Q5RFR6|K319L_PONAB	99	5e-21	Dyslexia-associated protein KIAA0319-like protein OS=Pongo abelii GN=KIAA0319L PE=2 SV=1	--	--	--	--	--	--	--	--	--	--	-	-	-
Unigene10569	265	gi|221119325|ref|XP_002157725.1|	52	8e-06	PREDICTED: similar to predicted protein, partial [Hydra magnipapillata]	--	--	--	--	--	--	--	--	--	--	--	--	--	--	--	--	--	--	-	-	-
Unigene1056	213	--	--	--	--	--	--	--	--	--	--	--	--	--	--	--	--	--	--	--	--	--	--	-	-	-
Unigene10570	337	--	--	--	--	--	--	--	--	--	--	--	--	--	--	--	--	--	--	--	--	--	--	-	-	-
Unigene10571	259	--	--	--	--	--	--	--	--	--	--	--	--	--	--	--	--	--	--	--	--	--	--	-	-	-
Unigene10572	370	gi|338715433|ref|XP_001495864.3|	134	1e-30	PREDICTED: LOW QUALITY PROTEIN: transmembrane and coiled-coil domain-containing protein 3-like [Equus caballus]	--	--	--	--	sp|Q6UWJ1|TMCO3_HUMAN	132	1e-31	Transmembrane and coiled-coil domain-containing protein 3 OS=Homo sapiens GN=TMCO3 PE=2 SV=1	alr2046_1	79.7	1e-15	COG0475	Kef-type K+ transport systems, membrane components	--	--	--	--	--	-	-	-
Unigene10573	268	--	--	--	--	--	--	--	--	--	--	--	--	--	--	--	--	--	--	--	--	--	--	-	-	-
Unigene10574	426	--	--	--	--	--	--	--	--	--	--	--	--	--	--	--	--	--	--	--	--	--	--	-	-	-
Unigene10575	244	--	--	--	--	--	--	--	--	--	--	--	--	--	--	--	--	--	--	--	--	--	--	-	-	-
Unigene10576	224	--	--	--	--	--	--	--	--	--	--	--	--	--	--	--	--	--	--	--	--	--	--	-	-	-
Unigene10577	429	--	--	--	--	--	--	--	--	--	--	--	--	--	--	--	--	--	--	--	--	--	--	-	-	-
Unigene10578	240	gi|221104803|ref|XP_002162436.1|	112	4e-24	PREDICTED: similar to protein-tyrosine kinase, partial [Hydra magnipapillata]	--	--	--	--	sp|P53356|HTK16_HYDVU	112	1e-25	Tyrosine-protein kinase HTK16 OS=Hydra vulgaris GN=HTK16 PE=2 SV=1	--	--	--	--	--	K08253	6e-19	92.4	spu:752814	non-specific protein-tyrosine kinase [EC:2.7.10.2]	-	-	-
Unigene10579	513	--	--	--	--	--	--	--	--	--	--	--	--	--	--	--	--	--	--	--	--	--	--	-	-	-
Unigene1057	263	--	--	--	--	--	--	--	--	--	--	--	--	--	--	--	--	--	--	--	--	--	--	-	-	-
Unigene10580	242	--	--	--	--	--	--	--	--	--	--	--	--	--	--	--	--	--	--	--	--	--	--	-	-	-
Unigene10581	341	--	--	--	--	--	--	--	--	--	--	--	--	--	--	--	--	--	--	--	--	--	--	-	-	-
Unigene10582	226	--	--	--	--	--	--	--	--	--	--	--	--	--	--	--	--	--	--	--	--	--	--	-	-	-
Unigene10583	234	--	--	--	--	--	--	--	--	--	--	--	--	--	--	--	--	--	--	--	--	--	--	-	-	-
Unigene10584	265	--	--	--	--	--	--	--	--	--	--	--	--	--	--	--	--	--	--	--	--	--	--	-	-	-
Unigene10585	217	--	--	--	--	--	--	--	--	sp|Q86Y97|SV422_HUMAN	48.1	4e-06	Histone-lysine N-methyltransferase SUV420H2 OS=Homo sapiens GN=SUV420H2 PE=1 SV=1	--	--	--	--	--	--	--	--	--	--	-	-	-
Unigene10586	238	--	--	--	--	--	--	--	--	--	--	--	--	--	--	--	--	--	--	--	--	--	--	-	-	-
Unigene10587	213	--	--	--	--	--	--	--	--	--	--	--	--	--	--	--	--	--	--	--	--	--	--	-	-	-
Unigene10588	228	--	--	--	--	--	--	--	--	--	--	--	--	--	--	--	--	--	--	--	--	--	--	-	-	-
Unigene10589	305	--	--	--	--	--	--	--	--	--	--	--	--	--	--	--	--	--	--	--	--	--	--	-	-	-
Unigene1058	251	--	--	--	--	--	--	--	--	--	--	--	--	--	--	--	--	--	--	--	--	--	--	-	-	-
Unigene10590	208	--	--	--	--	--	--	--	--	--	--	--	--	--	--	--	--	--	--	--	--	--	--	-	-	-
Unigene10591	616	gi|291226530|ref|XP_002733255.1|	59.7	8e-08	PREDICTED: MOV10-like 1-like [Saccoglossus kowalevskii]	--	--	--	--	sp|P42694|HELZ_HUMAN	53.5	3e-07	Probable helicase with zinc finger domain OS=Homo sapiens GN=HELZ PE=1 SV=2	--	--	--	--	--	--	--	--	--	--	-	-	-
Unigene10592	345	gi|307205240|gb|EFN83620.1|	157	1e-37	Phosphoglucomutase [Harpegnathos saltator]	gi|221129575|ref|XM_002162389.1|	71.9	2e-09	PREDICTED: Hydra magnipapillata similar to predicted protein (LOC100214271), mRNA	sp|Q7KHA1|PGM_DROSI	135	3e-32	Phosphoglucomutase OS=Drosophila simulans GN=Pgm PE=3 SV=1	YKL127w	117	7e-27	COG0033	Phosphoglucomutase	K01835	3e-38	156	hmg:100214271	phosphoglucomutase [EC:5.4.2.2]	-	-	-
Unigene10593	239	gi|221091808|ref|XP_002168971.1|	89.4	4e-17	PREDICTED: similar to Kinesin light chain [Hydra magnipapillata]	--	--	--	--	--	--	--	--	--	--	--	--	--	K15210	5e-16	82.8	hmg:100212974	snRNA-activating protein complex subunit 3	-	-	-
Unigene10594	449	--	--	--	--	--	--	--	--	--	--	--	--	--	--	--	--	--	--	--	--	--	--	-	-	-
Unigene10595	255	--	--	--	--	--	--	--	--	--	--	--	--	--	--	--	--	--	--	--	--	--	--	-	-	-
Unigene10596	308	--	--	--	--	--	--	--	--	--	--	--	--	--	--	--	--	--	--	--	--	--	--	-	-	-
Unigene10597	267	--	--	--	--	--	--	--	--	--	--	--	--	--	--	--	--	--	--	--	--	--	--	-	-	-
Unigene10598	389	gi|194903140|ref|XP_001980817.1|	88.2	1e-16	GG17367 [Drosophila erecta] >gi|190652520|gb|EDV49775.1| GG17367 [Drosophila erecta]	--	--	--	--	sp|Q8C854|MYEF2_MOUSE	85.5	3e-17	Myelin expression factor 2 OS=Mus musculus GN=Myef2 PE=1 SV=1	YCL011c	63.9	7e-11	COG0724	RNA-binding proteins (RRM domain)	K12887	1e-15	81.6	spu:581135	heterogeneous nuclear ribonucleoprotein M	-	-	-
Unigene10599	485	--	--	--	--	--	--	--	--	--	--	--	--	--	--	--	--	--	--	--	--	--	--	-	-	-
Unigene1059	214	--	--	--	--	--	--	--	--	--	--	--	--	--	--	--	--	--	--	--	--	--	--	-	-	-
Unigene105	229	gi|70907192|gb|AAZ15237.1|	57.4	2e-07	reverse transcriptase [Aedes aegypti]	--	--	--	--	sp|P21328|RTJK_DROME	47	1e-05	RNA-directed DNA polymerase from mobile element jockey OS=Drosophila melanogaster GN=pol PE=1 SV=1	--	--	--	--	--	K08017	8e-06	48.9	hmg:100197999	advillin	-	-	-
Unigene10600	365	gi|224044366|ref|XP_002190030.1|	186	3e-46	PREDICTED: ring finger protein 160 [Taeniopygia guttata]	gi|126325338|ref|XM_001373387.1|	73.8	4e-10	PREDICTED: Monodelphis domestica listerin E3 ubiquitin protein ligase 1 (LTN1), mRNA	sp|O94822|LTN1_HUMAN	184	3e-47	E3 ubiquitin-protein ligase listerin OS=Homo sapiens GN=LTN1 PE=1 SV=6	YMR247c	124	3e-29	COG5219	Uncharacterized conserved protein, contains RING Zn-finger	--	--	--	--	--	-	-	-
Unigene10601	468	--	--	--	--	--	--	--	--	--	--	--	--	--	--	--	--	--	--	--	--	--	--	-	-	-
Unigene10602	669	--	--	--	--	--	--	--	--	--	--	--	--	--	--	--	--	--	--	--	--	--	--	-	-	-
Unigene10603	385	gi|221116653|ref|XP_002154602.1|	78.2	1e-13	PREDICTED: similar to predicted protein [Hydra magnipapillata]	--	--	--	--	--	--	--	--	--	--	--	--	--	K12307	1e-14	78.2	hmg:100212592	MFS transporter, ceroid-lipofuscinosis neuronal protein 7	-	-	-
Unigene10604	544	--	--	--	--	--	--	--	--	--	--	--	--	--	--	--	--	--	--	--	--	--	--	-	-	-
Unigene10605	293	--	--	--	--	--	--	--	--	--	--	--	--	--	--	--	--	--	--	--	--	--	--	-	-	-
Unigene10606	422	gi|221110161|ref|XP_002165837.1|	95.1	8e-19	PREDICTED: similar to apextrin [Hydra magnipapillata]	--	--	--	--	--	--	--	--	--	--	--	--	--	K07818	3e-06	50.4	dre:100000903	perforin 1	-	-	-
Unigene10607	269	--	--	--	--	--	--	--	--	--	--	--	--	--	--	--	--	--	--	--	--	--	--	-	-	-
Unigene10608	225	gi|119624987|gb|EAX04582.1|	47	3e-06	hCG1999844 [Homo sapiens]	--	--	--	--	sp|Q8MP30|Y7791_DICDI	41.2	4e-06	Uncharacterized histidine-rich protein DDB_G0274557 OS=Dictyostelium discoideum GN=DDB_G0274557 PE=4 SV=1	--	--	--	--	--	--	--	--	--	--	-	-	-
Unigene10609	277	gi|198435709|ref|XP_002125770.1|	160	1e-38	PREDICTED: similar to hCG1811879 [Ciona intestinalis]	gi|195036253|ref|XM_001989550.1|	63.9	3e-07	Drosophila grimshawi GH18884 (Dgri\GH18884), mRNA	sp|Q8IVF4|DYH10_HUMAN	155	2e-38	Dynein heavy chain 10, axonemal OS=Homo sapiens GN=DNAH10 PE=1 SV=4	--	--	--	--	--	K01509	3e-34	143	dsi:Dsim_GD21374	adenosinetriphosphatase [EC:3.6.1.3]	-	-	-
Unigene1060	207	gi|334350299|ref|XP_001366941.2|	57	2e-07	PREDICTED: probable phospholipid-transporting ATPase IG [Monodelphis domestica]	--	--	--	--	sp|Q9QZW0|AT11C_MOUSE	53.5	1e-07	Probable phospholipid-transporting ATPase 11C OS=Mus musculus GN=Atp11c PE=1 SV=2	--	--	--	--	--	K01530	3e-09	60.5	nve:NEMVE_v1g106065	phospholipid-translocating ATPase [EC:3.6.3.1]	-	GO:0005488//binding;GO:0016817//hydrolase activity, acting on acid anhydrides;GO:0005215//transporter activity	-
Unigene10610	282	gi|260831662|ref|XP_002610777.1|	97.1	2e-19	hypothetical protein BRAFLDRAFT_126315 [Branchiostoma floridae] >gi|229296146|gb|EEN66787.1| hypothetical protein BRAFLDRAFT_126315 [Branchiostoma floridae]	--	--	--	--	--	--	--	--	--	--	--	--	--	--	--	--	--	--	-	-	-
Unigene10611	241	--	--	--	--	--	--	--	--	--	--	--	--	--	--	--	--	--	--	--	--	--	--	-	-	-
Unigene10612	313	gi|296209544|ref|XP_002751586.1|	120	2e-26	PREDICTED: ankyrin repeat and MYND domain-containing protein 2 [Callithrix jacchus]	--	--	--	--	sp|Q0VCS9|ANKY2_BOVIN	119	2e-27	Ankyrin repeat and MYND domain-containing protein 2 OS=Bos taurus GN=ANKMY2 PE=2 SV=1	--	--	--	--	--	--	--	--	--	--	-	-	-
Unigene10613	265	--	--	--	--	--	--	--	--	--	--	--	--	--	--	--	--	--	--	--	--	--	--	-	-	-
Unigene10614	206	--	--	--	--	--	--	--	--	--	--	--	--	--	--	--	--	--	--	--	--	--	--	-	-	-
Unigene10615	349	--	--	--	--	--	--	--	--	--	--	--	--	--	--	--	--	--	--	--	--	--	--	-	-	-
Unigene10616	398	gi|221129883|ref|XP_002158755.1|	92	7e-18	PREDICTED: similar to poly-gamma-glutamate synthesis protein, partial [Hydra magnipapillata]	--	--	--	--	--	--	--	--	--	--	--	--	--	K12307	4e-11	66.6	isc:IscW_ISCW021444	MFS transporter, ceroid-lipofuscinosis neuronal protein 7	-	-	-
Unigene10617	323	gi|72156861|ref|XP_793308.1|	105	8e-22	PREDICTED: similar to predicted protein [Strongylocentrotus purpuratus] >gi|115908490|ref|XP_001202020.1| PREDICTED: similar to predicted protein [Strongylocentrotus purpuratus] >gi|115940077|ref|XP_001188966.1| PREDICTED: similar to predicted protein [Strongylocentrotus purpuratus]	--	--	--	--	--	--	--	--	--	--	--	--	--	--	--	--	--	--	-	-	-
Unigene10618	386	--	--	--	--	--	--	--	--	--	--	--	--	--	--	--	--	--	--	--	--	--	--	-	-	-
Unigene10619	287	--	--	--	--	--	--	--	--	--	--	--	--	--	--	--	--	--	--	--	--	--	--	-	-	-
Unigene1061	261	--	--	--	--	--	--	--	--	--	--	--	--	--	--	--	--	--	--	--	--	--	--	-	-	-
Unigene10620	239	--	--	--	--	--	--	--	--	--	--	--	--	--	--	--	--	--	--	--	--	--	--	-	-	-
Unigene10621	218	gi|221100081|ref|XP_002169212.1|	56.6	3e-07	PREDICTED: similar to repressor [Hydra magnipapillata]	--	--	--	--	--	--	--	--	--	--	--	--	--	--	--	--	--	--	-	-	-
Unigene10622	228	--	--	--	--	--	--	--	--	--	--	--	--	--	--	--	--	--	--	--	--	--	--	-	-	-
Unigene10623	351	gi|156405497|ref|XP_001640768.1|	52.4	6e-06	predicted protein [Nematostella vectensis] >gi|156227904|gb|EDO48705.1| predicted protein [Nematostella vectensis]	--	--	--	--	--	--	--	--	--	--	--	--	--	--	--	--	--	--	-	-	-
Unigene10624	344	gi|72256481|gb|AAZ67118.1|	79	6e-14	helicase [Adineta vaga]	--	--	--	--	sp|Q1HG60|PIF1_RAT	51.6	4e-07	ATP-dependent DNA helicase PIF1 OS=Rattus norvegicus GN=Pif1 PE=2 SV=1	SPBC887.14c	50.1	1e-06	COG0507	ATP-dependent exoDNAse (exonuclease V), alpha subunit - helicase superfamily I member	K15255	1e-07	54.7	gga:429092	ATP-dependent DNA helicase PIF1 [EC:3.6.4.12]	-	-	-
Unigene10625	511	--	--	--	--	--	--	--	--	--	--	--	--	--	--	--	--	--	--	--	--	--	--	-	-	-
Unigene10626	399	--	--	--	--	--	--	--	--	--	--	--	--	--	--	--	--	--	--	--	--	--	--	-	-	-
Unigene10627	280	gi|328703497|ref|XP_001948742.2|	56.2	4e-07	PREDICTED: sodium/calcium exchanger 1-like [Acyrthosiphon pisum]	--	--	--	--	--	--	--	--	--	--	--	--	--	K05849	5e-08	56.2	api:100167616	solute carrier family 8 (sodium/calcium exchanger)	-	-	-
Unigene10628	476	gi|126314142|ref|XP_001363689.1|	182	6e-45	PREDICTED: ankyrin repeat domain-containing protein 13B [Monodelphis domestica]	--	--	--	--	sp|Q5F259|AN13B_MOUSE	178	5e-45	Ankyrin repeat domain-containing protein 13B OS=Mus musculus GN=Ankrd13b PE=2 SV=1	--	--	--	--	--	--	--	--	--	--	-	-	-
Unigene10629	259	--	--	--	--	--	--	--	--	--	--	--	--	--	--	--	--	--	--	--	--	--	--	-	-	-
Unigene1062	253	gi|156367288|ref|XP_001627350.1|	58.5	8e-08	predicted protein [Nematostella vectensis] >gi|156214257|gb|EDO35250.1| predicted protein [Nematostella vectensis]	--	--	--	--	--	--	--	--	--	--	--	--	--	K05673	4e-08	56.6	isc:IscW_ISCW019069	ATP-binding cassette, subfamily C (CFTR/MRP), member 4	GO:0006810//transport	GO:0017111//nucleoside-triphosphatase activity	-
Unigene10630	237	--	--	--	--	--	--	--	--	--	--	--	--	--	--	--	--	--	--	--	--	--	--	-	-	-
Unigene10631	568	--	--	--	--	--	--	--	--	--	--	--	--	--	--	--	--	--	--	--	--	--	--	-	-	-
Unigene10632	274	gi|260831930|ref|XP_002610911.1|	59.7	4e-08	hypothetical protein BRAFLDRAFT_60314 [Branchiostoma floridae] >gi|229296280|gb|EEN66921.1| hypothetical protein BRAFLDRAFT_60314 [Branchiostoma floridae]	--	--	--	--	--	--	--	--	--	--	--	--	--	K13342	4e-09	59.7	bfo:BRAFLDRAFT_60314	peroxin-5	-	-	-
Unigene10633	234	--	--	--	--	--	--	--	--	--	--	--	--	--	--	--	--	--	--	--	--	--	--	-	-	-
Unigene10634	300	gi|327285759|ref|XP_003227600.1|	64.3	2e-09	PREDICTED: primary ciliary dyskinesia protein 1-like, partial [Anolis carolinensis]	--	--	--	--	sp|Q4G0U5|PCDP1_HUMAN	63.5	1e-10	Primary ciliary dyskinesia protein 1 OS=Homo sapiens GN=PCDP1 PE=1 SV=2	--	--	--	--	--	--	--	--	--	--	-	-	-
Unigene10635	490	--	--	--	--	--	--	--	--	--	--	--	--	--	--	--	--	--	--	--	--	--	--	-	-	-
Unigene10636	397	--	--	--	--	--	--	--	--	--	--	--	--	--	--	--	--	--	--	--	--	--	--	-	-	-
Unigene10637	237	--	--	--	--	--	--	--	--	--	--	--	--	--	--	--	--	--	--	--	--	--	--	-	-	-
Unigene10638	240	--	--	--	--	--	--	--	--	--	--	--	--	--	--	--	--	--	--	--	--	--	--	-	-	-
Unigene10639	310	--	--	--	--	--	--	--	--	--	--	--	--	--	--	--	--	--	--	--	--	--	--	-	-	-
Unigene1063	217	--	--	--	--	--	--	--	--	--	--	--	--	--	--	--	--	--	--	--	--	--	--	-	-	-
Unigene10640	283	--	--	--	--	--	--	--	--	--	--	--	--	--	--	--	--	--	--	--	--	--	--	-	-	-
Unigene10641	235	--	--	--	--	--	--	--	--	--	--	--	--	--	--	--	--	--	--	--	--	--	--	-	-	-
Unigene10642	272	--	--	--	--	--	--	--	--	--	--	--	--	--	--	--	--	--	--	--	--	--	--	-	-	-
Unigene10643	279	--	--	--	--	--	--	--	--	--	--	--	--	--	--	--	--	--	--	--	--	--	--	-	-	-
Unigene10644	396	--	--	--	--	--	--	--	--	--	--	--	--	--	--	--	--	--	--	--	--	--	--	-	-	-
Unigene10645	214	--	--	--	--	--	--	--	--	--	--	--	--	--	--	--	--	--	--	--	--	--	--	-	-	-
Unigene10646	407	--	--	--	--	--	--	--	--	--	--	--	--	--	--	--	--	--	--	--	--	--	--	-	-	-
Unigene10647	235	--	--	--	--	--	--	--	--	--	--	--	--	--	--	--	--	--	--	--	--	--	--	-	-	-
Unigene10648	232	gi|221113197|ref|XP_002165602.1|	68.9	6e-11	PREDICTED: similar to partitioning-defective protein 3 homolog [Hydra magnipapillata]	--	--	--	--	--	--	--	--	--	--	--	--	--	K04237	7e-12	68.9	hmg:100212317	partitioning defective protein 3	-	-	-
Unigene10649	374	--	--	--	--	--	--	--	--	--	--	--	--	--	--	--	--	--	--	--	--	--	--	-	-	-
Unigene1064	226	gi|165881970|gb|ABY71251.1|	75.1	9e-13	nematocyst outer wall antigen precursor [Clytia hemisphaerica]	--	--	--	--	sp|Q32L04|LELP1_BOVIN	49.3	2e-06	Late cornified envelope-like proline-rich protein 1 OS=Bos taurus GN=LELP1 PE=3 SV=1	--	--	--	--	--	--	--	--	--	--	-	-	-
Unigene10650	331	--	--	--	--	--	--	--	--	--	--	--	--	--	--	--	--	--	--	--	--	--	--	-	-	-
Unigene10651	402	--	--	--	--	--	--	--	--	--	--	--	--	VC1949_1	78.2	4e-15	COG3207	Pyoverdine/dityrosine biosynthesis protein	--	--	--	--	--	-	-	-
Unigene10652	367	gi|198426972|ref|XP_002120163.1|	222	4e-57	PREDICTED: similar to isoleucyl-tRNA synthetase [Ciona intestinalis]	gi|221126942|ref|XR_053741.1|	133	5e-28	PREDICTED: Hydra magnipapillata misc_RNA (LOC100202200), partial miscRNA	sp|Q8BU30|SYIC_MOUSE	201	3e-52	Isoleucyl-tRNA synthetase, cytoplasmic OS=Mus musculus GN=Iars PE=2 SV=2	SPBPI058	193	6e-50	COG0060	Isoleucyl-tRNA synthetase	K01870	2e-59	226	nve:NEMVE_v1g168885	isoleucyl-tRNA synthetase [EC:6.1.1.5]	-	-	-
Unigene10653	323	gi|118965|sp|P23098.1|DYHC_TRIGR	141	1e-32	RecName: Full=Dynein beta chain, ciliary >gi|10710|emb|CAA42170.1| Beta heavy chain of outer-arm axonemal dynein ATPase [Tripneustes gratilla] >gi|227997|prf||1714372A dynein:SUBUNIT=beta heavy chain	gi|291240096|ref|XM_002739910.1|	81.8	1e-12	PREDICTED: Saccoglossus kowalevskii Dynein beta chain, ciliary-like, transcript variant 2 (LOC100372438), mRNA	sp|P23098|DYHC_TRIGR	141	4e-34	Dynein beta chain, ciliary OS=Tripneustes gratilla PE=1 SV=1	--	--	--	--	--	K10408	4e-07	53.1	api:100160804	dynein heavy chain, axonemal	-	-	-
Unigene10654	320	--	--	--	--	--	--	--	--	--	--	--	--	--	--	--	--	--	--	--	--	--	--	-	-	-
Unigene10655	285	--	--	--	--	--	--	--	--	--	--	--	--	--	--	--	--	--	--	--	--	--	--	-	-	-
Unigene10656	330	--	--	--	--	--	--	--	--	--	--	--	--	--	--	--	--	--	--	--	--	--	--	-	-	-
Unigene10657	269	gi|193688255|ref|XP_001945800.1|	100	1e-20	PREDICTED: SH2 domain-containing protein 4A-like [Acyrthosiphon pisum]	--	--	--	--	sp|Q5SQS7|SH24B_HUMAN	93.2	1e-19	SH2 domain-containing protein 4B OS=Homo sapiens GN=SH2D4B PE=2 SV=1	--	--	--	--	--	K08273	7e-12	68.9	gga:425978	SH2 domain protein 2A	-	-	-
Unigene10658	204	--	--	--	--	--	--	--	--	--	--	--	--	--	--	--	--	--	--	--	--	--	--	-	-	-
Unigene10659	339	--	--	--	--	--	--	--	--	--	--	--	--	--	--	--	--	--	--	--	--	--	--	-	-	-
Unigene1065	203	--	--	--	--	--	--	--	--	--	--	--	--	--	--	--	--	--	--	--	--	--	--	-	-	-
Unigene10660	236	--	--	--	--	--	--	--	--	--	--	--	--	--	--	--	--	--	--	--	--	--	--	-	-	-
Unigene10661	258	gi|115610667|ref|XP_780182.2|	60.5	2e-08	PREDICTED: similar to ENSANGP00000004936 [Strongylocentrotus purpuratus] >gi|115958661|ref|XP_001194023.1| PREDICTED: similar to ENSANGP00000004936 [Strongylocentrotus purpuratus]	--	--	--	--	sp|O14829|PPE1_HUMAN	54.3	6e-08	Serine/threonine-protein phosphatase with EF-hands 1 OS=Homo sapiens GN=PPEF1 PE=1 SV=1	--	--	--	--	--	K01090	3e-09	60.5	spu:574724	protein phosphatase [EC:3.1.3.16]	-	-	-
Unigene10662	268	--	--	--	--	--	--	--	--	--	--	--	--	--	--	--	--	--	--	--	--	--	--	-	-	-
Unigene10663	292	--	--	--	--	--	--	--	--	--	--	--	--	--	--	--	--	--	--	--	--	--	--	-	-	-
Unigene10664	598	gi|156367083|ref|XP_001627249.1|	113	6e-24	predicted protein [Nematostella vectensis] >gi|156214153|gb|EDO35149.1| predicted protein [Nematostella vectensis]	--	--	--	--	--	--	--	--	--	--	--	--	--	--	--	--	--	--	-	-	-
Unigene10665	854	gi|340377625|ref|XP_003387330.1|	159	1e-37	PREDICTED: tenascin-R-like [Amphimedon queenslandica]	--	--	--	--	sp|Q05546|TENR_RAT	152	7e-37	Tenascin-R OS=Rattus norvegicus GN=Tnr PE=1 SV=1	--	--	--	--	--	K06252	2e-36	152	rno:25567	tenascin	-	-	-
Unigene10666	665	gi|340377625|ref|XP_003387330.1|	159	7e-38	PREDICTED: tenascin-R-like [Amphimedon queenslandica]	--	--	--	--	sp|Q05546|TENR_RAT	152	4e-37	Tenascin-R OS=Rattus norvegicus GN=Tnr PE=1 SV=1	--	--	--	--	--	K06252	1e-36	152	rno:25567	tenascin	-	-	-
Unigene10667	245	gi|291233553|ref|XP_002736714.1|	58.5	8e-08	PREDICTED: poly (ADP-ribose) polymerase family, member 1-like [Saccoglossus kowalevskii]	--	--	--	--	sp|Q9TXQ1|PME5_CAEEL	51.6	4e-07	Poly(ADP-ribose) polymerase pme-5 OS=Caenorhabditis elegans GN=pme-5 PE=2 SV=1	--	--	--	--	--	--	--	--	--	--	-	-	-
Unigene10668	416	gi|221122289|ref|XP_002158016.1|	103	2e-21	PREDICTED: similar to arginine and glutamate rich 1 [Hydra magnipapillata]	--	--	--	--	sp|Q6P2W5|ARGL1_XENTR	70.9	8e-13	Arginine and glutamate-rich protein 1 OS=Xenopus tropicalis GN=arglu1 PE=2 SV=1	--	--	--	--	--	K13173	2e-22	103	hmg:100206964	arginine and glutamate-rich protein 1	-	-	-
Unigene10669	332	gi|221090909|ref|XP_002160645.1|	60.1	3e-08	PREDICTED: similar to laminin, alpha 5, partial [Hydra magnipapillata]	--	--	--	--	--	--	--	--	--	--	--	--	--	--	--	--	--	--	-	-	-
Unigene1066	243	gi|221107264|ref|XP_002164908.1|	84	2e-15	PREDICTED: similar to cytoplasmic FMR1 interacting protein 1, partial [Hydra magnipapillata]	--	--	--	--	sp|Q90YM8|CYFP1_DANRE	67	9e-12	Cytoplasmic FMR1-interacting protein 1 homolog OS=Danio rerio GN=cyfip1 PE=2 SV=1	--	--	--	--	--	K05749	3e-12	70.1	nve:NEMVE_v1g242616	cytoplasmic FMR1 interacting protein	GO:0007411//axon guidance;GO:0012501//programmed cell death;GO:0003407;GO:0007155//cell adhesion	GO:0005488//binding	GO:0005624//membrane fraction;GO:0044444//cytoplasmic part
Unigene10670	397	gi|332023822|gb|EGI64046.1|	67.4	2e-10	Plexin-B [Acromyrmex echinatior]	--	--	--	--	sp|Q9V4A7|PLXB_DROME	61.6	4e-10	Plexin-B OS=Drosophila melanogaster GN=plexB PE=1 SV=2	--	--	--	--	--	K06820	9e-15	78.6	nve:NEMVE_v1g244107	plexin A	-	-	-
Unigene10671	205	--	--	--	--	--	--	--	--	--	--	--	--	--	--	--	--	--	--	--	--	--	--	-	-	-
Unigene10672	374	--	--	--	--	--	--	--	--	--	--	--	--	--	--	--	--	--	--	--	--	--	--	-	-	-
Unigene10673	366	--	--	--	--	--	--	--	--	--	--	--	--	--	--	--	--	--	--	--	--	--	--	-	-	-
Unigene10674	349	gi|195475914|ref|XP_002090228.1|	71.2	1e-11	GE12990 [Drosophila yakuba] >gi|194176329|gb|EDW89940.1| GE12990 [Drosophila yakuba]	--	--	--	--	sp|O08609|MLX_MOUSE	62.4	2e-10	Max-like protein X OS=Mus musculus GN=Mlx PE=1 SV=1	--	--	--	--	--	K09113	1e-12	71.2	dya:Dyak_GE12990	MAX-like protein X	-	-	-
Unigene10675	354	gi|308153276|ref|NP_001184005.1|	75.1	9e-13	abnormal spindle-like microcephaly-associated protein homolog [Canis lupus familiaris] >gi|313104075|sp|P62286.2|ASPM_CANFA RecName: Full=Abnormal spindle-like microcephaly-associated protein homolog	--	--	--	--	sp|P62286|ASPM_CANFA	75.1	3e-14	Abnormal spindle-like microcephaly-associated protein homolog OS=Canis familiaris GN=ASPM PE=2 SV=2	--	--	--	--	--	--	--	--	--	--	-	-	-
Unigene10676	268	gi|114587962|ref|XP_516593.2|	157	2e-37	PREDICTED: 1,4-alpha-glucan-branching enzyme [Pan troglodytes]	gi|118130540|ref|NM_028803.3|	83.8	3e-13	Mus musculus glucan (1,4-alpha-), branching enzyme 1 (Gbe1), mRNA	sp|Q04446|GLGB_HUMAN	157	7e-39	1,4-alpha-glucan-branching enzyme OS=Homo sapiens GN=GBE1 PE=1 SV=2	YEL011w	125	2e-29	COG0296	1,4-alpha-glucan branching enzyme	K00700	2e-38	157	ptr:460520	1,4-alpha-glucan branching enzyme [EC:2.4.1.18]	-	-	-
Unigene10677	386	--	--	--	--	--	--	--	--	--	--	--	--	--	--	--	--	--	--	--	--	--	--	-	-	-
Unigene10678	232	--	--	--	--	--	--	--	--	--	--	--	--	--	--	--	--	--	--	--	--	--	--	-	-	-
Unigene10679	287	--	--	--	--	--	--	--	--	--	--	--	--	--	--	--	--	--	--	--	--	--	--	-	-	-
Unigene1067	249	--	--	--	--	--	--	--	--	--	--	--	--	PA2315	87.8	4e-18	COG1680	Beta-lactamase class C and other penicillin binding proteins	--	--	--	--	--	-	-	-
Unigene10680	342	--	--	--	--	--	--	--	--	--	--	--	--	--	--	--	--	--	--	--	--	--	--	-	-	-
Unigene10681	403	gi|307211944|gb|EFN87856.1|	82.8	4e-15	RB1-inducible coiled-coil protein 1 [Harpegnathos saltator]	--	--	--	--	sp|Q9ESK9|RBCC1_MOUSE	59.3	2e-09	RB1-inducible coiled-coil protein 1 OS=Mus musculus GN=Rb1cc1 PE=1 SV=3	--	--	--	--	--	--	--	--	--	--	-	-	-
Unigene10682	487	--	--	--	--	--	--	--	--	--	--	--	--	--	--	--	--	--	--	--	--	--	--	-	-	-
Unigene10683	459	gi|27373053|gb|AAO12213.1|	218	8e-56	serine protease 1 [Aurelia aurita]	--	--	--	--	sp|P06871|TRY1_CANFA	125	3e-29	Cationic trypsin OS=Canis familiaris PE=2 SV=1	VC1200	63.2	2e-10	COG5640	Secreted trypsin-like serine protease	K01312	2e-29	128	nve:NEMVE_v1g170524	trypsin [EC:3.4.21.4]	-	-	-
Unigene10684	322	gi|221105796|ref|XP_002167422.1|	75.5	7e-13	PREDICTED: similar to Ubiquitin carboxyl-terminal hydrolase family protein, partial [Hydra magnipapillata]	--	--	--	--	sp|P40818|UBP8_HUMAN	52.8	2e-07	Ubiquitin carboxyl-terminal hydrolase 8 OS=Homo sapiens GN=USP8 PE=1 SV=1	--	--	--	--	--	K11835	4e-15	79.7	phu:Phum_PHUM128640	ubiquitin carboxyl-terminal hydrolase 4/11/15 [EC:3.1.2.15]	-	-	-
Unigene10685	416	gi|344289751|ref|XP_003416604.1|	67.4	2e-10	PREDICTED: LOW QUALITY PROTEIN: huntingtin-interacting protein 1-like [Loxodonta africana]	--	--	--	--	sp|O00291|HIP1_HUMAN	65.9	3e-11	Huntingtin-interacting protein 1 OS=Homo sapiens GN=HIP1 PE=1 SV=5	--	--	--	--	--	K04559	9e-16	82	nve:NEMVE_v1g123513	huntingtin interacting protein 1	-	-	-
Unigene10686	374	--	--	--	--	--	--	--	--	--	--	--	--	--	--	--	--	--	--	--	--	--	--	-	-	-
Unigene10687	834	gi|326932791|ref|XP_003212496.1|	141	3e-32	PREDICTED: LOW QUALITY PROTEIN: ankyrin-1-like [Meleagris gallopavo]	--	--	--	--	sp|Q12955|ANK3_HUMAN	130	3e-30	Ankyrin-3 OS=Homo sapiens GN=ANK3 PE=1 SV=3	all2748	72.4	9e-13	COG0666	FOG: Ankyrin repeat	K10380	1e-31	137	cin:100176624	ankyrin	GO:0009987//cellular process;GO:0051234//establishment of localization	GO:0005488//binding	GO:0044459//plasma membrane part;GO:0044444//cytoplasmic part
Unigene10688	260	--	--	--	--	--	--	--	--	--	--	--	--	--	--	--	--	--	--	--	--	--	--	-	-	-
Unigene10689	256	--	--	--	--	--	--	--	--	--	--	--	--	--	--	--	--	--	--	--	--	--	--	-	-	-
Unigene1068	219	--	--	--	--	--	--	--	--	--	--	--	--	--	--	--	--	--	--	--	--	--	--	-	-	-
Unigene10690	567	gi|115968920|ref|XP_001180742.1|	118	2e-25	PREDICTED: similar to ADAMTS6 variant 2, partial [Strongylocentrotus purpuratus]	--	--	--	--	sp|Q9UKP5|ATS6_HUMAN	110	2e-24	A disintegrin and metalloproteinase with thrombospondin motifs 6 OS=Homo sapiens GN=ADAMTS6 PE=2 SV=2	--	--	--	--	--	K08621	3e-26	118	spu:594564	a disintegrin and metalloproteinase with thrombospondin motifs 6 [EC:3.4.24.-]	-	-	-
Unigene10691	436	gi|340722014|ref|XP_003399407.1|	169	3e-41	PREDICTED: probable methyltransferase bin3-like [Bombus terrestris]	--	--	--	--	sp|Q7L2J0|MEPCE_HUMAN	153	1e-37	7SK snRNA methylphosphate capping enzyme OS=Homo sapiens GN=MEPCE PE=1 SV=1	--	--	--	--	--	K15190	2e-39	160	nve:NEMVE_v1g120055	7SK snRNA methylphosphate capping enzyme [EC:2.1.1.-]	-	GO:0016740//transferase activity	-
Unigene10692	416	gi|221125012|ref|XP_002163324.1|	108	7e-23	PREDICTED: similar to ZC132.5 [Hydra magnipapillata]	--	--	--	--	--	--	--	--	--	--	--	--	--	--	--	--	--	--	-	-	-
Unigene10693	260	--	--	--	--	--	--	--	--	--	--	--	--	--	--	--	--	--	--	--	--	--	--	-	-	-
Unigene10694	240	--	--	--	--	--	--	--	--	--	--	--	--	--	--	--	--	--	--	--	--	--	--	-	-	-
Unigene10695	296	--	--	--	--	--	--	--	--	--	--	--	--	--	--	--	--	--	--	--	--	--	--	-	-	-
Unigene10696	214	--	--	--	--	--	--	--	--	--	--	--	--	--	--	--	--	--	--	--	--	--	--	-	-	-
Unigene10697	261	--	--	--	--	--	--	--	--	--	--	--	--	--	--	--	--	--	--	--	--	--	--	-	-	-
Unigene10698	238	--	--	--	--	--	--	--	--	--	--	--	--	--	--	--	--	--	--	--	--	--	--	-	-	-
Unigene10699	267	--	--	--	--	--	--	--	--	--	--	--	--	--	--	--	--	--	--	--	--	--	--	-	-	-
Unigene1069	309	--	--	--	--	--	--	--	--	--	--	--	--	--	--	--	--	--	--	--	--	--	--	-	-	-
Unigene106	246	--	--	--	--	--	--	--	--	--	--	--	--	--	--	--	--	--	--	--	--	--	--	-	-	-
Unigene10700	688	--	--	--	--	--	--	--	--	--	--	--	--	--	--	--	--	--	--	--	--	--	--	-	-	-
Unigene10701	502	gi|307180845|gb|EFN68683.1|	147	2e-34	FH1/FH2 domain-containing protein 3 [Camponotus floridanus]	--	--	--	--	sp|Q76LL6|FHOD3_MOUSE	138	5e-33	FH1/FH2 domain-containing protein 3 OS=Mus musculus GN=Fhod3 PE=2 SV=1	--	--	--	--	--	--	--	--	--	--	GO:0016043//cellular component organization	GO:0005488//binding	-
Unigene10702	451	gi|224049756|ref|XP_002189128.1|	136	2e-31	PREDICTED: WD repeat domain 17 [Taeniopygia guttata]	--	--	--	--	sp|Q8IZU2|WDR17_HUMAN	131	5e-31	WD repeat-containing protein 17 OS=Homo sapiens GN=WDR17 PE=2 SV=2	--	--	--	--	--	--	--	--	--	--	-	-	-
Unigene10703	357	gi|209552794|gb|ACI62137.1|	112	4e-24	polyprotein [Drosophila melanogaster]	--	--	--	--	sp|P04146|COPIA_DROME	79.3	2e-15	Copia protein OS=Drosophila melanogaster GN=GIP PE=1 SV=3	--	--	--	--	--	K15074	7e-13	72.4	nvi:100122749	BTB/POZ domain-containing adapter for CUL3-mediated RhoA degradation protein	-	GO:0005488//binding	-
Unigene10704	383	--	--	--	--	--	--	--	--	--	--	--	--	--	--	--	--	--	--	--	--	--	--	-	-	-
Unigene10705	290	--	--	--	--	--	--	--	--	--	--	--	--	--	--	--	--	--	--	--	--	--	--	-	-	-
Unigene10706	224	gi|221117267|ref|XP_002154001.1|	84	2e-15	PREDICTED: similar to yeast Swi2/Snf2-Like family member (ssl-1), partial [Hydra magnipapillata]	--	--	--	--	--	--	--	--	--	--	--	--	--	K11320	2e-16	84	hmg:100205469	E1A-binding protein p400 [EC:3.6.4.-]	-	-	-
Unigene10707	231	--	--	--	--	--	--	--	--	--	--	--	--	--	--	--	--	--	--	--	--	--	--	-	-	-
Unigene10708	324	--	--	--	--	--	--	--	--	--	--	--	--	--	--	--	--	--	--	--	--	--	--	-	-	-
Unigene10709	290	--	--	--	--	--	--	--	--	--	--	--	--	--	--	--	--	--	--	--	--	--	--	-	-	-
Unigene1070	217	--	--	--	--	--	--	--	--	--	--	--	--	--	--	--	--	--	--	--	--	--	--	-	-	-
Unigene10710	222	--	--	--	--	--	--	--	--	--	--	--	--	--	--	--	--	--	--	--	--	--	--	-	-	-
Unigene10711	361	--	--	--	--	--	--	--	--	--	--	--	--	--	--	--	--	--	--	--	--	--	--	-	-	-
Unigene10712	549	gi|115931374|ref|XP_001183141.1|	89.7	6e-17	PREDICTED: similar to endonuclease-reverse transcriptase, partial [Strongylocentrotus purpuratus]	--	--	--	--	--	--	--	--	--	--	--	--	--	--	--	--	--	--	-	-	-
Unigene10713	253	--	--	--	--	--	--	--	--	--	--	--	--	--	--	--	--	--	--	--	--	--	--	-	-	-
Unigene10714	331	gi|115841990|ref|XP_001196796.1|	72.8	4e-12	PREDICTED: similar to ankyrin and armadillo repeat containing [Strongylocentrotus purpuratus] >gi|115931749|ref|XP_001176906.1| PREDICTED: similar to ankyrin and armadillo repeat containing [Strongylocentrotus purpuratus]	--	--	--	--	sp|A2RT91|ANKAR_MOUSE	48.5	3e-06	Ankyrin and armadillo repeat-containing protein OS=Mus musculus GN=Ankar PE=2 SV=1	--	--	--	--	--	--	--	--	--	--	-	-	-
Unigene10715	511	gi|326929684|ref|XP_003210987.1|	58.5	1e-07	PREDICTED: CAP-Gly domain-containing linker protein 1-like [Meleagris gallopavo]	--	--	--	--	sp|O42184|CLIP1_CHICK	58.5	7e-09	CAP-Gly domain-containing linker protein 1 OS=Gallus gallus GN=CLIP1 PE=2 SV=1	--	--	--	--	--	K10421	2e-08	58.5	gga:395784	CAP-Gly domain-containing linker protein 1	-	-	-
Unigene10716	318	--	--	--	--	--	--	--	--	--	--	--	--	--	--	--	--	--	--	--	--	--	--	-	-	-
Unigene10717	208	--	--	--	--	--	--	--	--	--	--	--	--	--	--	--	--	--	--	--	--	--	--	-	-	-
Unigene10718	449	--	--	--	--	--	--	--	--	--	--	--	--	--	--	--	--	--	--	--	--	--	--	-	-	-
Unigene10719	257	--	--	--	--	--	--	--	--	--	--	--	--	--	--	--	--	--	--	--	--	--	--	-	-	-
Unigene1071	243	--	--	--	--	--	--	--	--	--	--	--	--	--	--	--	--	--	--	--	--	--	--	-	-	-
Unigene10720	367	--	--	--	--	--	--	--	--	--	--	--	--	--	--	--	--	--	--	--	--	--	--	-	-	-
Unigene10721	395	--	--	--	--	--	--	--	--	--	--	--	--	--	--	--	--	--	--	--	--	--	--	-	-	-
Unigene10722	214	--	--	--	--	--	--	--	--	--	--	--	--	--	--	--	--	--	--	--	--	--	--	-	-	-
Unigene10723	381	--	--	--	--	--	--	--	--	--	--	--	--	--	--	--	--	--	--	--	--	--	--	-	-	-
Unigene10724	298	gi|307205670|gb|EFN83932.1|	86.3	4e-16	hypothetical protein EAI_09601 [Harpegnathos saltator]	gi|238477256|gb|FJ458472.1|	67.9	2e-08	Mimachlamys nobilis microsatellite M30 sequence	--	--	--	--	--	--	--	--	--	--	--	--	--	--	-	-	-
Unigene10725	297	--	--	--	--	--	--	--	--	--	--	--	--	--	--	--	--	--	--	--	--	--	--	-	-	-
Unigene10726	284	--	--	--	--	--	--	--	--	--	--	--	--	--	--	--	--	--	--	--	--	--	--	-	-	-
Unigene10727	254	gi|157954037|ref|NP_001103251.1|	55.1	9e-07	ligand-gated chloride channel homolog 3 [Tribolium castaneum] >gi|156447611|gb|ABU63598.1| GABA-gated ion channel [Tribolium castaneum] >gi|270006356|gb|EFA02804.1| ligand-gated chloride channel homolog 3 [Tribolium castaneum]	--	--	--	--	sp|P18508|GBRG2_RAT	52	3e-07	Gamma-aminobutyric acid receptor subunit gamma-2 OS=Rattus norvegicus GN=Gabrg2 PE=1 SV=1	--	--	--	--	--	K05270	1e-07	55.1	tca:663754	gamma-aminobutyric acid (GABA) receptor, invertebrate	GO:0007267//cell-cell signaling;GO:0007186//G-protein coupled receptor protein signaling pathway;GO:0006811//ion transport;GO:0007275//multicellular organismal development;GO:0007610//behavior	GO:0005253//anion channel activity;GO:0005488//binding;GO:0005230//extracellular ligand-gated ion channel activity;GO:0016917//GABA receptor activity	GO:0016021//integral to membrane;GO:0044424//intracellular part
Unigene10728	239	--	--	--	--	--	--	--	--	--	--	--	--	--	--	--	--	--	--	--	--	--	--	-	-	-
Unigene10729	445	--	--	--	--	--	--	--	--	--	--	--	--	--	--	--	--	--	--	--	--	--	--	-	-	-
Unigene1072	228	--	--	--	--	--	--	--	--	--	--	--	--	--	--	--	--	--	--	--	--	--	--	-	-	-
Unigene10730	333	gi|221122889|ref|XP_002158050.1|	172	3e-42	PREDICTED: similar to SEC15-like 1 [Hydra magnipapillata]	--	--	--	--	sp|A6H5Z3|EXC6B_MOUSE	115	3e-26	Exocyst complex component 6B OS=Mus musculus GN=Exoc6b PE=2 SV=1	--	--	--	--	--	--	--	--	--	--	-	-	-
Unigene10731	473	--	--	--	--	--	--	--	--	--	--	--	--	--	--	--	--	--	--	--	--	--	--	-	-	-
Unigene10732	232	--	--	--	--	--	--	--	--	--	--	--	--	--	--	--	--	--	--	--	--	--	--	-	-	-
Unigene10733	299	gi|224076124|ref|XP_002192713.1|	107	2e-22	PREDICTED: DEAH (Asp-Glu-Ala-His) box polypeptide 33 [Taeniopygia guttata]	--	--	--	--	sp|Q54F05|DHX8_DICDI	72	3e-13	ATP-dependent RNA helicase dhx8 OS=Dictyostelium discoideum GN=dhx8 PE=3 SV=1	SPAC2G11.11c	77	8e-15	COG1643	HrpA-like helicases	K12818	2e-13	74.3	bmy:Bm1_50870	ATP-dependent RNA helicase DHX8/PRP22 [EC:3.6.4.13]	-	GO:0005488//binding;GO:0017111//nucleoside-triphosphatase activity	-
Unigene10734	290	--	--	--	--	--	--	--	--	--	--	--	--	--	--	--	--	--	--	--	--	--	--	-	-	-
Unigene10735	294	gi|115933287|ref|XP_001198494.1|	125	6e-28	PREDICTED: similar to dynein beta heavy chain [Strongylocentrotus purpuratus] >gi|115974885|ref|XP_001183205.1| PREDICTED: similar to dynein beta heavy chain [Strongylocentrotus purpuratus]	--	--	--	--	sp|Q9NYC9|DYH9_HUMAN	64.3	6e-11	Dynein heavy chain 9, axonemal OS=Homo sapiens GN=DNAH9 PE=1 SV=3	--	--	--	--	--	--	--	--	--	--	GO:0009987//cellular process	GO:0003774//motor activity	GO:0005875//microtubule associated complex;GO:0005930//axoneme
Unigene10736	211	--	--	--	--	--	--	--	--	--	--	--	--	--	--	--	--	--	--	--	--	--	--	-	-	-
Unigene10737	226	gi|327259785|ref|XP_003214716.1|	65.1	9e-10	PREDICTED: two pore calcium channel protein 2-like [Anolis carolinensis]	--	--	--	--	sp|Q8NHX9|TPC2_HUMAN	60.1	1e-09	Two pore calcium channel protein 2 OS=Homo sapiens GN=TPCN2 PE=2 SV=2	--	--	--	--	--	K14077	2e-10	64.3	rno:309139	two pore segment channel 2	GO:0006811//ion transport	GO:0005216//ion channel activity	GO:0016020//membrane
Unigene10738	327	gi|221107262|ref|XP_002164860.1|	163	2e-39	PREDICTED: similar to AGAP001677-PA, partial [Hydra magnipapillata]	--	--	--	--	sp|Q7ZVX0|CCNL1_DANRE	142	2e-34	Cyclin-L1 OS=Danio rerio GN=ccnl1 PE=1 SV=1	SPBC32F12.06	73.6	8e-14	COG5333	Cdk activating kinase (CAK)/RNA polymerase II transcription initiation/nucleotide excision repair factor TFIIH/TFIIK, cyclin H subunit	K15188	2e-09	61.2	mdo:100011986	cyclin T	-	-	GO:0043231//intracellular membrane-bounded organelle
Unigene10739	477	--	--	--	--	--	--	--	--	--	--	--	--	--	--	--	--	--	--	--	--	--	--	-	-	-
Unigene1073	226	--	--	--	--	--	--	--	--	--	--	--	--	--	--	--	--	--	--	--	--	--	--	-	-	-
Unigene10740	462	--	--	--	--	--	--	--	--	--	--	--	--	--	--	--	--	--	--	--	--	--	--	-	-	-
Unigene10741	237	--	--	--	--	--	--	--	--	--	--	--	--	--	--	--	--	--	--	--	--	--	--	-	-	-
Unigene10742	309	gi|115799889|ref|XP_787826.2|	105	8e-22	PREDICTED: similar to MGC137883 protein [Strongylocentrotus purpuratus] >gi|115951014|ref|XP_001192862.1| PREDICTED: similar to MGC137883 protein [Strongylocentrotus purpuratus]	--	--	--	--	sp|Q5RBW9|TTC27_PONAB	95.9	2e-20	Tetratricopeptide repeat protein 27 OS=Pongo abelii GN=TTC27 PE=2 SV=1	--	--	--	--	--	--	--	--	--	--	-	GO:0005488//binding	-
Unigene10743	246	--	--	--	--	--	--	--	--	--	--	--	--	--	--	--	--	--	--	--	--	--	--	-	-	-
Unigene10744	645	--	--	--	--	--	--	--	--	--	--	--	--	--	--	--	--	--	--	--	--	--	--	-	-	-
Unigene10745	423	gi|115750321|ref|XP_001202408.1|	60.1	3e-08	PREDICTED: similar to Low density lipoprotein receptor-related protein 6, partial [Strongylocentrotus purpuratus] >gi|115921285|ref|XP_795095.2| PREDICTED: similar to Low density lipoprotein receptor-related protein 6, partial [Strongylocentrotus purpuratus]	--	--	--	--	sp|O75197|LRP5_HUMAN	54.3	8e-08	Low-density lipoprotein receptor-related protein 5 OS=Homo sapiens GN=LRP5 PE=1 SV=2	--	--	--	--	--	K03068	1e-09	61.6	nve:NEMVE_v1g158520	low density lipoprotein receptor-related protein 5/6	GO:0009888//tissue development;GO:0045596//negative regulation of cell differentiation;GO:0045597//positive regulation of cell differentiation;GO:0010557//positive regulation of macromolecule biosynthetic process;GO:0006469//negative regulation of protein kinase activity;GO:0008015//blood circulation;GO:0048534;GO:0030111//regulation of Wnt receptor signaling pathway;GO:0007088//regulation of mit…	GO:0005215//transporter activity;GO:0005488//binding	GO:0016020//membrane
Unigene10746	251	gi|221132560|ref|XP_002168000.1|	65.1	9e-10	PREDICTED: similar to phosphoinositide dependent kinase-1 [Hydra magnipapillata]	--	--	--	--	--	--	--	--	--	--	--	--	--	--	--	--	--	--	-	-	-
Unigene10747	247	--	--	--	--	--	--	--	--	--	--	--	--	--	--	--	--	--	--	--	--	--	--	-	-	-
Unigene10748	354	--	--	--	--	--	--	--	--	--	--	--	--	--	--	--	--	--	--	--	--	--	--	-	-	-
Unigene10749	245	--	--	--	--	--	--	--	--	--	--	--	--	--	--	--	--	--	--	--	--	--	--	-	-	-
Unigene1074	270	--	--	--	--	--	--	--	--	--	--	--	--	--	--	--	--	--	--	--	--	--	--	-	-	-
Unigene10750	282	--	--	--	--	--	--	--	--	--	--	--	--	--	--	--	--	--	--	--	--	--	--	-	-	-
Unigene10751	331	--	--	--	--	--	--	--	--	--	--	--	--	--	--	--	--	--	--	--	--	--	--	-	-	-
Unigene10752	237	gi|221130365|ref|XP_002165153.1|	87	2e-16	PREDICTED: similar to LOC495415 protein [Hydra magnipapillata]	--	--	--	--	sp|Q9H4G4|GAPR1_HUMAN	51.6	4e-07	Golgi-associated plant pathogenesis-related protein 1 OS=Homo sapiens GN=GLIPR2 PE=1 SV=3	YKR013w	51.6	3e-07	COG2340	Uncharacterized protein with SCP/PR1 domains	--	--	--	--	--	-	-	-
Unigene10753	284	--	--	--	--	--	--	--	--	--	--	--	--	--	--	--	--	--	--	--	--	--	--	-	-	-
Unigene10754	244	--	--	--	--	--	--	--	--	--	--	--	--	--	--	--	--	--	--	--	--	--	--	-	-	-
Unigene10755	234	gi|74136117|ref|NP_001027921.1|	57	2e-07	nucleoporin 153 [Takifugu rubripes] >gi|10644743|gb|AAG21382.1|AF301600_1 nucleoporin 153 [Takifugu rubripes] >gi|10644745|gb|AAG21383.1| nucleoporin 153 [Takifugu rubripes]	--	--	--	--	sp|P37199|NU155_RAT	54.3	6e-08	Nuclear pore complex protein Nup155 OS=Rattus norvegicus GN=Nup155 PE=1 SV=1	--	--	--	--	--	K14312	9e-10	62	bfo:BRAFLDRAFT_225253	nuclear pore complex protein Nup155	GO:0006810//transport	-	GO:0012505//endomembrane system;GO:0005634//nucleus
Unigene10756	286	--	--	--	--	--	--	--	--	--	--	--	--	--	--	--	--	--	--	--	--	--	--	-	-	-
Unigene10757	476	--	--	--	--	--	--	--	--	--	--	--	--	--	--	--	--	--	--	--	--	--	--	-	-	-
Unigene10758	318	gi|118404400|ref|NP_001072722.1|	75.5	7e-13	3-ketodihydrosphingosine reductase [Xenopus (Silurana) tropicalis]	--	--	--	--	sp|Q6GV12|KDSR_MOUSE	71.6	4e-13	3-ketodihydrosphingosine reductase OS=Mus musculus GN=Kdsr PE=2 SV=1	L179660	50.4	8e-07	COG4221	Short-chain alcohol dehydrogenase of unknown specificity	K04708	3e-14	77	nve:NEMVE_v1g213557	3-dehydrosphinganine reductase [EC:1.1.1.102]	GO:0006665//sphingolipid metabolic process;GO:0009308//amine metabolic process	GO:0005488//binding;GO:0016616//oxidoreductase activity, acting on the CH-OH group of donors, NAD or NADP as acceptor	GO:0043231//intracellular membrane-bounded organelle;GO:0016020//membrane
Unigene10759	404	gi|292613807|ref|XP_698507.4|	203	2e-51	PREDICTED: dynein heavy chain 10, axonemal [Danio rerio]	gi|198435708|ref|XM_002125734.1|	65.9	1e-07	PREDICTED: Ciona intestinalis similar to hCG1811879 (LOC100180461), mRNA	sp|Q8IVF4|DYH10_HUMAN	186	2e-47	Dynein heavy chain 10, axonemal OS=Homo sapiens GN=DNAH10 PE=1 SV=4	--	--	--	--	--	K01509	3e-38	156	dpo:Dpse_GA14931	adenosinetriphosphatase [EC:3.6.1.3]	GO:0007017//microtubule-based process	GO:0016887//ATPase activity;GO:0003774//motor activity;GO:0032559//adenyl ribonucleotide binding	GO:0005875//microtubule associated complex
Unigene1075	217	gi|221131283|ref|XP_002157912.1|	56.2	4e-07	PREDICTED: similar to Integrase core domain containing protein [Hydra magnipapillata]	--	--	--	--	--	--	--	--	--	--	--	--	--	--	--	--	--	--	-	-	-
Unigene10760	217	--	--	--	--	--	--	--	--	--	--	--	--	--	--	--	--	--	--	--	--	--	--	-	-	-
Unigene10761	212	gi|326676999|ref|XP_002665714.2|	63.2	3e-09	PREDICTED: ubiquitin carboxyl-terminal hydrolase 24 [Danio rerio]	--	--	--	--	sp|B1AY13|UBP24_MOUSE	57	9e-09	Ubiquitin carboxyl-terminal hydrolase 24 OS=Mus musculus GN=Usp24 PE=1 SV=1	--	--	--	--	--	K11840	2e-17	87.8	nve:NEMVE_v1g163339	ubiquitin carboxyl-terminal hydrolase 9/24 [EC:3.1.2.15]	-	GO:0016787//hydrolase activity	-
Unigene10762	244	--	--	--	--	--	--	--	--	--	--	--	--	--	--	--	--	--	--	--	--	--	--	-	-	-
Unigene10763	200	--	--	--	--	--	--	--	--	--	--	--	--	--	--	--	--	--	--	--	--	--	--	-	-	-
Unigene10764	485	--	--	--	--	--	--	--	--	--	--	--	--	--	--	--	--	--	--	--	--	--	--	-	-	-
Unigene10765	282	--	--	--	--	--	--	--	--	--	--	--	--	--	--	--	--	--	--	--	--	--	--	-	-	-
Unigene10766	231	--	--	--	--	--	--	--	--	--	--	--	--	--	--	--	--	--	--	--	--	--	--	-	-	-
Unigene10767	226	--	--	--	--	--	--	--	--	--	--	--	--	--	--	--	--	--	--	--	--	--	--	-	-	-
Unigene10768	408	gi|224065803|ref|XP_002190100.1|	90.9	1e-17	PREDICTED: dedicator of cytokinesis 3 [Taeniopygia guttata]	--	--	--	--	sp|Q8CIQ7|DOCK3_MOUSE	89.7	2e-18	Dedicator of cytokinesis protein 3 OS=Mus musculus GN=Dock3 PE=1 SV=1	--	--	--	--	--	K05727	2e-18	90.9	tgu:100231732	dedicator of cytokinesis 3/4/5	-	-	-
Unigene10769	393	--	--	--	--	--	--	--	--	--	--	--	--	--	--	--	--	--	--	--	--	--	--	-	-	-
Unigene1076	294	--	--	--	--	--	--	--	--	--	--	--	--	--	--	--	--	--	--	--	--	--	--	-	-	-
Unigene10770	222	--	--	--	--	--	--	--	--	--	--	--	--	--	--	--	--	--	--	--	--	--	--	-	-	-
Unigene10771	308	--	--	--	--	--	--	--	--	--	--	--	--	--	--	--	--	--	--	--	--	--	--	-	-	-
Unigene10772	320	--	--	--	--	--	--	--	--	--	--	--	--	--	--	--	--	--	--	--	--	--	--	-	-	-
Unigene10773	301	--	--	--	--	--	--	--	--	--	--	--	--	--	--	--	--	--	--	--	--	--	--	-	-	-
Unigene10774	311	--	--	--	--	--	--	--	--	--	--	--	--	--	--	--	--	--	--	--	--	--	--	-	-	-
Unigene10775	229	gi|115620267|ref|XP_001198865.1|	117	2e-25	PREDICTED: similar to gag-pol polyprotein [Strongylocentrotus purpuratus]	--	--	--	--	sp|P10394|POL4_DROME	52.8	2e-07	Retrovirus-related Pol polyprotein from transposon 412 OS=Drosophila melanogaster GN=POL PE=4 SV=1	--	--	--	--	--	K11321	6e-06	49.3	spu:576401	bromodomain-containing protein 8	GO:0006260//DNA replication;GO:0019538//protein metabolic process	GO:0004175//endopeptidase activity;GO:0003676//nucleic acid binding;GO:0034061	-
Unigene10776	338	gi|340369366|ref|XP_003383219.1|	156	3e-37	PREDICTED: transcriptional repressor NF-X1-like [Amphimedon queenslandica]	--	--	--	--	sp|A6QLA0|NFX1_BOVIN	146	1e-35	Transcriptional repressor NF-X1 OS=Bos taurus GN=NFX1 PE=2 SV=1	--	--	--	--	--	K12236	5e-37	152	hmg:100203326	transcriptional repressor NF-X1 [EC:6.3.2.-]	GO:0006351//transcription, DNA-dependent	GO:0005488//binding	-
Unigene10777	310	--	--	--	--	--	--	--	--	--	--	--	--	--	--	--	--	--	--	--	--	--	--	-	-	-
Unigene10778	481	gi|73990583|ref|XP_534266.2|	61.2	1e-08	PREDICTED: similar to DNA topoisomerase II binding protein 1 (DNA topoisomerase IIbeta-binding protein 1) (TopBP1) [Canis familiaris]	--	--	--	--	sp|Q6ZQF0|TOPB1_MOUSE	52.8	3e-07	DNA topoisomerase 2-binding protein 1 OS=Mus musculus GN=Topbp1 PE=1 SV=2	--	--	--	--	--	K10728	3e-09	61.2	cfa:477070	topoisomerase (DNA) II binding protein 1	-	-	GO:0043073//germ cell nucleus;GO:0000228//nuclear chromosome
Unigene10779	307	gi|291231886|ref|XP_002735894.1|	93.6	2e-18	PREDICTED: Pao retrotransposon peptidase family protein-like [Saccoglossus kowalevskii]	--	--	--	--	--	--	--	--	--	--	--	--	--	--	--	--	--	--	-	GO:0005488//binding	-
Unigene1077	249	--	--	--	--	--	--	--	--	--	--	--	--	--	--	--	--	--	--	--	--	--	--	-	-	-
Unigene10780	288	--	--	--	--	--	--	--	--	--	--	--	--	--	--	--	--	--	--	--	--	--	--	-	-	-
Unigene10781	216	--	--	--	--	gi|61656715|emb|BX890620.9|	60	3e-06	Zebrafish DNA sequence from clone DKEY-48C14 in linkage group 14, complete sequence	--	--	--	--	--	--	--	--	--	--	--	--	--	--	-	-	-
Unigene10782	527	gi|221122154|ref|XP_002159948.1|	105	9e-22	PREDICTED: similar to ubiquitin specific protease 34, partial [Hydra magnipapillata]	--	--	--	--	sp|Q70CQ2|UBP34_HUMAN	74.3	1e-13	Ubiquitin carboxyl-terminal hydrolase 34 OS=Homo sapiens GN=USP34 PE=1 SV=2	--	--	--	--	--	K11853	2e-22	105	hmg:100198859	ubiquitin carboxyl-terminal hydrolase 34 [EC:3.1.2.15]	-	-	-
Unigene10783	369	gi|1762638|gb|AAB39558.1|	170	1e-41	microtubule-based motor protein [Morone saxatilis]	gi|342180841|emb|HE575318.1|	63.9	4e-07	Trypanosoma congolense IL3000 annotated genomic contig, chromosome 5	sp|Q9BVG8|KIFC3_HUMAN	159	1e-39	Kinesin-like protein KIFC3 OS=Homo sapiens GN=KIFC3 PE=1 SV=3	SPAC664.10	99	2e-21	COG5059	Kinesin-like protein	K10406	2e-42	170	dre:568367	kinesin family member C2/C3	GO:0006996//organelle organization;GO:0016337//cell-cell adhesion;GO:0045217//cell-cell junction maintenance;GO:0050953//sensory perception of light stimulus;GO:0007017//microtubule-based process	GO:0003774//motor activity;GO:0032559//adenyl ribonucleotide binding	GO:0005815//microtubule organizing center;GO:0005875//microtubule associated complex;GO:0043231//intracellular membrane-bounded organelle;GO:0005913//cell-cell adherens junction;GO:0012506//vesicle membrane
Unigene10784	525	--	--	--	--	--	--	--	--	--	--	--	--	--	--	--	--	--	--	--	--	--	--	-	-	-
Unigene10785	255	--	--	--	--	--	--	--	--	--	--	--	--	--	--	--	--	--	--	--	--	--	--	-	-	-
Unigene10786	364	--	--	--	--	--	--	--	--	--	--	--	--	--	--	--	--	--	--	--	--	--	--	-	-	-
Unigene10787	220	gi|170592745|ref|XP_001901125.1|	76.3	4e-13	KH domain containing protein [Brugia malayi] >gi|158591192|gb|EDP29805.1| KH domain containing protein [Brugia malayi]	--	--	--	--	sp|P61980|HNRPK_RAT	65.1	3e-11	Heterogeneous nuclear ribonucleoprotein K OS=Rattus norvegicus GN=Hnrnpk PE=1 SV=1	--	--	--	--	--	K12886	3e-14	77	hmg:100203240	heterogeneous nuclear ribonucleoprotein K	-	-	-
Unigene10788	243	--	--	--	--	--	--	--	--	--	--	--	--	--	--	--	--	--	--	--	--	--	--	-	-	-
Unigene10789	218	--	--	--	--	--	--	--	--	--	--	--	--	--	--	--	--	--	--	--	--	--	--	-	-	-
Unigene1078	247	--	--	--	--	--	--	--	--	--	--	--	--	--	--	--	--	--	--	--	--	--	--	-	-	-
Unigene10790	338	--	--	--	--	--	--	--	--	--	--	--	--	--	--	--	--	--	--	--	--	--	--	-	-	-
Unigene10791	341	--	--	--	--	--	--	--	--	--	--	--	--	--	--	--	--	--	--	--	--	--	--	-	-	-
Unigene10792	216	gi|307176812|gb|EFN66196.1|	61.2	1e-08	THAP domain-containing protein 9 [Camponotus floridanus]	--	--	--	--	--	--	--	--	--	--	--	--	--	--	--	--	--	--	-	-	-
Unigene10793	250	--	--	--	--	--	--	--	--	--	--	--	--	--	--	--	--	--	--	--	--	--	--	-	-	-
Unigene10794	231	--	--	--	--	--	--	--	--	sp|Q8VCX6|KPTN_MOUSE	47	1e-05	Kaptin OS=Mus musculus GN=Kptn PE=2 SV=1	--	--	--	--	--	--	--	--	--	--	-	-	-
Unigene10795	247	--	--	--	--	--	--	--	--	--	--	--	--	--	--	--	--	--	--	--	--	--	--	-	-	-
Unigene10796	265	--	--	--	--	--	--	--	--	--	--	--	--	--	--	--	--	--	--	--	--	--	--	-	-	-
Unigene10797	273	--	--	--	--	--	--	--	--	--	--	--	--	--	--	--	--	--	--	--	--	--	--	-	-	-
Unigene10798	245	--	--	--	--	--	--	--	--	--	--	--	--	--	--	--	--	--	--	--	--	--	--	-	-	-
Unigene10799	553	gi|340369384|ref|XP_003383228.1|	279	5e-74	PREDICTED: dynein heavy chain 2, axonemal-like [Amphimedon queenslandica]	gi|115676992|ref|XR_025731.1|	67.9	4e-08	PREDICTED: Strongylocentrotus purpuratus similar to dynein axonemal heavy chain-like protein (LOC755116), mRNA	sp|P0C6F1|DYH2_MOUSE	246	2e-65	Dynein heavy chain 2, axonemal OS=Mus musculus GN=Dnah2 PE=2 SV=1	YKR054c	67.8	1e-11	COG5245	Dynein, heavy chain	K10408	9e-80	295	nve:NEMVE_v1g173194	dynein heavy chain, axonemal	GO:0007017//microtubule-based process	GO:0003774//motor activity;GO:0032559//adenyl ribonucleotide binding	GO:0005875//microtubule associated complex
Unigene1079	239	--	--	--	--	--	--	--	--	--	--	--	--	--	--	--	--	--	--	--	--	--	--	-	-	-
Unigene107	286	--	--	--	--	--	--	--	--	--	--	--	--	--	--	--	--	--	--	--	--	--	--	-	-	-
Unigene10800	933	--	--	--	--	--	--	--	--	--	--	--	--	--	--	--	--	--	--	--	--	--	--	-	-	-
Unigene10801	280	--	--	--	--	--	--	--	--	--	--	--	--	--	--	--	--	--	--	--	--	--	--	-	-	-
Unigene10802	210	--	--	--	--	--	--	--	--	--	--	--	--	--	--	--	--	--	--	--	--	--	--	-	-	-
Unigene10803	605	--	--	--	--	--	--	--	--	sp|Q55FU3|CCD53_DICDI	48.5	1e-05	WASH complex subunit CCDC53 homolog OS=Dictyostelium discoideum GN=DDB_G0267948 PE=3 SV=1	--	--	--	--	--	--	--	--	--	--	-	-	-
Unigene10804	333	--	--	--	--	--	--	--	--	--	--	--	--	--	--	--	--	--	--	--	--	--	--	-	-	-
Unigene10805	252	gi|221110197|ref|XP_002168892.1|	97.1	2e-19	PREDICTED: similar to Phosphatidylinositol-4-phosphate 3-kinase C2 domain-containing alpha polypeptide [Hydra magnipapillata]	--	--	--	--	sp|Q5RAY1|P3C2A_PONAB	68.9	2e-12	Phosphatidylinositol-4-phosphate 3-kinase C2 domain-containing subunit alpha OS=Pongo abelii GN=PIK3C2A PE=2 SV=1	--	--	--	--	--	K00923	3e-20	97.1	hmg:100211167	phosphatidylinositol-4-phosphate 3-kinase [EC:2.7.1.154]	GO:0046488//phosphatidylinositol metabolic process	GO:0005488//binding;GO:0035004//phosphoinositide 3-kinase activity	GO:0043231//intracellular membrane-bounded organelle;GO:0044444//cytoplasmic part
Unigene10806	342	gi|198414021|ref|XP_002128481.1|	139	4e-32	PREDICTED: HTATSF1 protein [Ciona intestinalis]	--	--	--	--	sp|Q8BGC0|HTSF1_MOUSE	125	2e-29	HIV Tat-specific factor 1 homolog OS=Mus musculus GN=Htatsf1 PE=1 SV=1	--	--	--	--	--	K13093	3e-34	143	isc:IscW_ISCW010893	HIV Tat-specific factor 1	-	GO:0005488//binding	-
Unigene10807	393	--	--	--	--	--	--	--	--	--	--	--	--	--	--	--	--	--	--	--	--	--	--	-	-	-
Unigene10808	275	--	--	--	--	--	--	--	--	--	--	--	--	--	--	--	--	--	--	--	--	--	--	-	-	-
Unigene10809	276	gi|307212787|gb|EFN88458.1|	89	6e-17	Ubiquitin-protein ligase E3B [Harpegnathos saltator]	--	--	--	--	sp|Q08CZ0|UBE3B_XENTR	77.8	5e-15	Ubiquitin-protein ligase E3B OS=Xenopus tropicalis GN=ube3b PE=2 SV=1	--	--	--	--	--	K10588	2e-18	90.5	phu:Phum_PHUM233780	ubiquitin-protein ligase E3 B [EC:6.3.2.19]	-	GO:0003824//catalytic activity	-
Unigene1080	212	--	--	--	--	--	--	--	--	--	--	--	--	--	--	--	--	--	--	--	--	--	--	-	-	-
Unigene10810	262	--	--	--	--	--	--	--	--	--	--	--	--	--	--	--	--	--	--	--	--	--	--	-	-	-
Unigene10811	245	--	--	--	--	--	--	--	--	--	--	--	--	--	--	--	--	--	--	--	--	--	--	-	-	-
Unigene10812	365	--	--	--	--	--	--	--	--	--	--	--	--	--	--	--	--	--	--	--	--	--	--	-	-	-
Unigene10813	269	--	--	--	--	--	--	--	--	--	--	--	--	--	--	--	--	--	--	--	--	--	--	-	-	-
Unigene10814	511	gi|189516740|ref|XP_692963.3|	127	2e-28	PREDICTED: tetratricopeptide repeat protein 18 [Danio rerio]	--	--	--	--	sp|Q95LN2|TTC18_MACFA	110	2e-24	Tetratricopeptide repeat protein 18 OS=Macaca fascicularis GN=TTC18 PE=2 SV=2	--	--	--	--	--	--	--	--	--	--	-	-	-
Unigene10815	553	gi|326921600|ref|XP_003207045.1|	146	5e-34	PREDICTED: supervillin-like [Meleagris gallopavo]	--	--	--	--	sp|O95425|SVIL_HUMAN	139	3e-33	Supervillin OS=Homo sapiens GN=SVIL PE=1 SV=2	--	--	--	--	--	K10369	5e-51	200	hmg:100202978	supervillin	-	-	-
Unigene10816	303	--	--	--	--	--	--	--	--	--	--	--	--	--	--	--	--	--	--	--	--	--	--	-	-	-
Unigene10817	236	--	--	--	--	--	--	--	--	--	--	--	--	--	--	--	--	--	--	--	--	--	--	-	-	-
Unigene10818	426	--	--	--	--	--	--	--	--	--	--	--	--	--	--	--	--	--	--	--	--	--	--	-	-	-
Unigene10819	346	--	--	--	--	--	--	--	--	--	--	--	--	--	--	--	--	--	--	--	--	--	--	-	-	-
Unigene1081	212	--	--	--	--	--	--	--	--	--	--	--	--	--	--	--	--	--	--	--	--	--	--	-	-	-
Unigene10820	388	--	--	--	--	--	--	--	--	--	--	--	--	--	--	--	--	--	--	--	--	--	--	-	-	-
Unigene10821	425	gi|156397058|ref|XP_001637709.1|	58.5	8e-08	predicted protein [Nematostella vectensis] >gi|156224823|gb|EDO45646.1| predicted protein [Nematostella vectensis]	--	--	--	--	--	--	--	--	--	--	--	--	--	--	--	--	--	--	-	-	-
Unigene10822	452	gi|198438487|ref|XP_002126221.1|	243	2e-63	PREDICTED: similar to Dynein heavy chain 5, axonemal (Axonemal beta dynein heavy chain 5) (Ciliary dynein heavy chain 5) [Ciona intestinalis]	gi|340726470|ref|XM_003401533.1|	69.9	8e-09	PREDICTED: Bombus terrestris dynein heavy chain 8, axonemal-like (LOC100645894), mRNA	sp|Q8VHE6|DYH5_MOUSE	235	3e-62	Dynein heavy chain 5, axonemal OS=Mus musculus GN=Dnah5 PE=1 SV=2	YKR054c	53.9	1e-07	COG5245	Dynein, heavy chain	K10413	6e-60	229	ptr:748237	dynein heavy chain 1, cytosolic	GO:0048870//cell motility;GO:0009207;GO:0007017//microtubule-based process	GO:0003774//motor activity;GO:0032559//adenyl ribonucleotide binding	GO:0030286//dynein complex
Unigene10823	208	--	--	--	--	--	--	--	--	--	--	--	--	--	--	--	--	--	--	--	--	--	--	-	-	-
Unigene10824	343	--	--	--	--	--	--	--	--	--	--	--	--	--	--	--	--	--	--	--	--	--	--	-	-	-
Unigene10825	233	--	--	--	--	--	--	--	--	--	--	--	--	--	--	--	--	--	--	--	--	--	--	-	-	-
Unigene10826	370	gi|221117285|ref|XP_002155097.1|	117	2e-25	PREDICTED: similar to progestin induced protein, partial [Hydra magnipapillata]	--	--	--	--	sp|Q62671|UBR5_RAT	99.4	2e-21	E3 ubiquitin-protein ligase UBR5 (Fragment) OS=Rattus norvegicus GN=Ubr5 PE=2 SV=2	--	--	--	--	--	K10593	2e-26	117	hmg:100207695	E3 ubiquitin-protein ligase EDD1 [EC:6.3.2.19]	GO:0043412	GO:0046914//transition metal ion binding;GO:0003676//nucleic acid binding;GO:0019787//small conjugating protein ligase activity	GO:0044464//cell part
Unigene10827	266	--	--	--	--	--	--	--	--	--	--	--	--	--	--	--	--	--	--	--	--	--	--	-	-	-
Unigene10828	413	--	--	--	--	--	--	--	--	--	--	--	--	--	--	--	--	--	--	--	--	--	--	-	-	-
Unigene10829	303	--	--	--	--	--	--	--	--	--	--	--	--	--	--	--	--	--	--	--	--	--	--	-	-	-
Unigene1082	213	--	--	--	--	--	--	--	--	--	--	--	--	--	--	--	--	--	--	--	--	--	--	-	-	-
Unigene10830	265	--	--	--	--	--	--	--	--	--	--	--	--	--	--	--	--	--	--	--	--	--	--	-	-	-
Unigene10831	361	--	--	--	--	--	--	--	--	--	--	--	--	--	--	--	--	--	--	--	--	--	--	-	-	-
Unigene10832	317	gi|221127803|ref|XP_002156947.1|	115	6e-25	PREDICTED: similar to F-box and leucine-rich repeat protein 13 [Hydra magnipapillata]	--	--	--	--	sp|Q5MJ12|FXL16_RAT	62.4	2e-10	F-box/LRR-repeat protein 16 OS=Rattus norvegicus GN=Fbxl16 PE=2 SV=1	--	--	--	--	--	K10278	7e-26	115	hmg:100202333	F-box and leucine-rich repeat protein 12	-	-	-
Unigene10833	498	--	--	--	--	--	--	--	--	--	--	--	--	--	--	--	--	--	--	--	--	--	--	-	-	-
Unigene10834	275	--	--	--	--	--	--	--	--	--	--	--	--	--	--	--	--	--	--	--	--	--	--	-	-	-
Unigene10835	261	--	--	--	--	--	--	--	--	--	--	--	--	--	--	--	--	--	--	--	--	--	--	-	-	-
Unigene10836	305	gi|301632088|ref|XP_002945123.1|	121	8e-27	PREDICTED: copia protein-like [Xenopus (Silurana) tropicalis]	--	--	--	--	sp|P04146|COPIA_DROME	108	3e-24	Copia protein OS=Drosophila melanogaster GN=GIP PE=1 SV=3	--	--	--	--	--	K10908	2e-11	67.4	nvi:100113753	DNA-directed RNA polymerase, mitochondrial [EC:2.7.7.6]	GO:0009987//cellular process	GO:0046872//metal ion binding;GO:0003676//nucleic acid binding	-
Unigene10837	348	gi|221125621|ref|XP_002162886.1|	127	1e-28	PREDICTED: similar to Zinc finger SWIM domain-containing protein KIAA0913 [Hydra magnipapillata]	gi|198418736|ref|XM_002123943.1|	63.9	4e-07	PREDICTED: Ciona intestinalis similar to 2310021P13Rik protein (LOC100178182), mRNA	sp|Q3UHH1|K0913_MOUSE	122	1e-28	Zinc finger SWIM domain-containing protein KIAA0913 OS=Mus musculus GN=Kiaa0913 PE=1 SV=1	--	--	--	--	--	--	--	--	--	--	-	-	-
Unigene10838	225	gi|119624987|gb|EAX04582.1|	59.7	1e-11	hCG1999844 [Homo sapiens]	--	--	--	--	sp|Q8MP30|Y7791_DICDI	53.9	7e-12	Uncharacterized histidine-rich protein DDB_G0274557 OS=Dictyostelium discoideum GN=DDB_G0274557 PE=4 SV=1	--	--	--	--	--	K14713	2e-07	47	dpe:Dper_GL18911	solute carrier family 39 (zinc transporter), member 7	-	-	-
Unigene10839	212	--	--	--	--	--	--	--	--	--	--	--	--	--	--	--	--	--	--	--	--	--	--	-	-	-
Unigene1083	240	gi|47085783|ref|NP_998228.1|	96.3	4e-19	WD repeat-containing protein 24 [Danio rerio] >gi|82241414|sp|Q7ZVL2.1|WDR24_DANRE RecName: Full=WD repeat-containing protein 24 >gi|28277761|gb|AAH45501.1| WD repeat domain 24 [Danio rerio]	--	--	--	--	sp|Q7ZVL2|WDR24_DANRE	96.3	1e-20	WD repeat-containing protein 24 OS=Danio rerio GN=wdr24 PE=2 SV=1	--	--	--	--	--	K10865	3e-10	63.5	bmy:Bm1_21560	double-strand break repair protein MRE11	-	-	-
Unigene10840	732	--	--	--	--	--	--	--	--	--	--	--	--	--	--	--	--	--	--	--	--	--	--	-	-	-
Unigene10841	548	--	--	--	--	--	--	--	--	--	--	--	--	--	--	--	--	--	--	--	--	--	--	-	-	-
Unigene10842	666	gi|221120876|ref|XP_002158720.1|	65.5	2e-09	PREDICTED: similar to DM domain protein [Hydra magnipapillata]	--	--	--	--	sp|Q76L87|DMTA2_ORYLA	50.8	2e-06	Doublesex- and mab-3-related transcription factor A2 OS=Oryzias latipes GN=dmrta2 PE=3 SV=1	--	--	--	--	--	--	--	--	--	--	-	-	-
Unigene10843	565	gi|221122871|ref|XP_002156943.1|	100	4e-20	PREDICTED: similar to Retinol dehydrogenase 12 [Hydra magnipapillata]	--	--	--	--	--	--	--	--	--	--	--	--	--	--	--	--	--	--	-	-	-
Unigene10844	438	--	--	--	--	--	--	--	--	--	--	--	--	--	--	--	--	--	--	--	--	--	--	-	-	-
Unigene10845	225	--	--	--	--	--	--	--	--	--	--	--	--	--	--	--	--	--	--	--	--	--	--	-	-	-
Unigene10846	362	--	--	--	--	--	--	--	--	--	--	--	--	--	--	--	--	--	--	--	--	--	--	-	-	-
Unigene10847	260	gi|156550007|ref|XP_001604424.1|	65.1	9e-10	PREDICTED: similar to ENSANGP00000009757 [Nasonia vitripennis]	--	--	--	--	sp|Q7TPN3|PIGV_MOUSE	48.9	3e-06	GPI mannosyltransferase 2 OS=Mus musculus GN=Pigv PE=2 SV=2	--	--	--	--	--	K07542	4e-11	66.6	aag:AaeL_AAEL008042	phosphatidylinositol glycan, class V [EC:2.4.1.-]	-	-	-
Unigene10848	251	gi|115696704|ref|XP_784143.2|	94.4	1e-18	PREDICTED: similar to leucine rich repeat containing 9 isoform 3 [Strongylocentrotus purpuratus] >gi|115936270|ref|XP_001195095.1| PREDICTED: similar to leucine rich repeat containing 9 [Strongylocentrotus purpuratus]	--	--	--	--	sp|Q8CDN9|LRRC9_MOUSE	68.9	2e-12	Leucine-rich repeat-containing protein 9 OS=Mus musculus GN=Lrrc9 PE=2 SV=2	--	--	--	--	--	--	--	--	--	--	-	-	-
Unigene10849	203	gi|115696704|ref|XP_784143.2|	67.8	1e-10	PREDICTED: similar to leucine rich repeat containing 9 isoform 3 [Strongylocentrotus purpuratus] >gi|115936270|ref|XP_001195095.1| PREDICTED: similar to leucine rich repeat containing 9 [Strongylocentrotus purpuratus]	--	--	--	--	--	--	--	--	--	--	--	--	--	--	--	--	--	--	-	-	-
Unigene1084	230	--	--	--	--	--	--	--	--	--	--	--	--	--	--	--	--	--	--	--	--	--	--	-	-	-
Unigene10850	272	--	--	--	--	--	--	--	--	--	--	--	--	--	--	--	--	--	--	--	--	--	--	-	-	-
Unigene10851	310	--	--	--	--	--	--	--	--	--	--	--	--	--	--	--	--	--	--	--	--	--	--	-	-	-
Unigene10852	240	--	--	--	--	--	--	--	--	--	--	--	--	--	--	--	--	--	--	--	--	--	--	-	-	-
Unigene10853	382	gi|214010353|gb|ACJ61010.1|	67	2e-10	talpid3-like protein [Nematostella vectensis]	--	--	--	--	sp|Q9BVV6|K0586_HUMAN	47.4	7e-06	Uncharacterized protein KIAA0586 OS=Homo sapiens GN=KIAA0586 PE=1 SV=4	--	--	--	--	--	--	--	--	--	--	-	-	-
Unigene10854	356	gi|72138743|ref|XP_794891.1|	52	8e-06	PREDICTED: hypothetical protein [Strongylocentrotus purpuratus] >gi|115944095|ref|XP_001184180.1| PREDICTED: hypothetical protein [Strongylocentrotus purpuratus]	--	--	--	--	--	--	--	--	--	--	--	--	--	--	--	--	--	--	-	-	-
Unigene10855	817	gi|56269098|gb|AAH87300.1|	486	1e-136	LOC495938 protein [Xenopus laevis]	gi|47550966|ref|NM_214492.1|	109	2e-20	Strongylocentrotus purpuratus gamma tubulin 2 (LOC373238), mRNA >gi|9887313|gb|AF284335.1|AF284335 Strongylocentrotus purpuratus gamma tubulin 2 mRNA, complete cds	sp|Q32KM1|TBG2_BOVIN	484	9e-137	Tubulin gamma-2 chain OS=Bos taurus GN=TUBG2 PE=2 SV=1	SPBC32F12.04	393	2e-109	COG5023	Tubulin	K10389	6e-145	513	nve:NEMVE_v1g173802	tubulin gamma	-	-	-
Unigene10856	654	gi|56269098|gb|AAH87300.1|	364	2e-99	LOC495938 protein [Xenopus laevis]	gi|47550966|ref|NM_214492.1|	109	1e-20	Strongylocentrotus purpuratus gamma tubulin 2 (LOC373238), mRNA >gi|9887313|gb|AF284335.1|AF284335 Strongylocentrotus purpuratus gamma tubulin 2 mRNA, complete cds	sp|Q32KM1|TBG2_BOVIN	362	3e-100	Tubulin gamma-2 chain OS=Bos taurus GN=TUBG2 PE=2 SV=1	SPBC32F12.04	301	5e-82	COG5023	Tubulin	K10389	1e-105	382	nve:NEMVE_v1g173802	tubulin gamma	GO:0043623//cellular protein complex assembly;GO:0007051//spindle organization	GO:0017111//nucleoside-triphosphatase activity;GO:0032561//guanyl ribonucleotide binding;GO:0005198//structural molecule activity	GO:0000228//nuclear chromosome;GO:0005874//microtubule;GO:0000922//spindle pole;GO:0005813//centrosome
Unigene10857	214	--	--	--	--	--	--	--	--	--	--	--	--	--	--	--	--	--	--	--	--	--	--	-	-	-
Unigene10858	329	--	--	--	--	--	--	--	--	--	--	--	--	--	--	--	--	--	--	--	--	--	--	-	-	-
Unigene10859	466	gi|334327674|ref|XP_003340968.1|	114	1e-24	PREDICTED: zinc finger protein 729-like [Monodelphis domestica]	--	--	--	--	sp|Q61967|ZFP90_MOUSE	110	9e-25	Zinc finger protein 90 OS=Mus musculus GN=Zfp90 PE=2 SV=1	SPAC4G8.13c	54.7	7e-08	COG5048	FOG: Zn-finger	K09228	1e-24	112	mdo:100026465	KRAB domain-containing zinc finger protein	-	-	-
Unigene1085	210	--	--	--	--	--	--	--	--	--	--	--	--	--	--	--	--	--	--	--	--	--	--	-	-	-
Unigene10860	321	--	--	--	--	--	--	--	--	--	--	--	--	--	--	--	--	--	--	--	--	--	--	-	-	-
Unigene10861	239	--	--	--	--	--	--	--	--	--	--	--	--	--	--	--	--	--	--	--	--	--	--	-	-	-
Unigene10862	395	gi|327273568|ref|XP_003221552.1|	117	2e-25	PREDICTED: conserved oligomeric Golgi complex subunit 5-like [Anolis carolinensis]	--	--	--	--	sp|Q8C0L8|COG5_MOUSE	107	9e-24	Conserved oligomeric Golgi complex subunit 5 OS=Mus musculus GN=Cog5 PE=2 SV=3	--	--	--	--	--	--	--	--	--	--	-	-	GO:0044464//cell part
Unigene10863	564	gi|221132667|ref|XP_002158728.1|	305	7e-82	PREDICTED: similar to topoisomerase (DNA) II alpha, partial [Hydra magnipapillata]	gi|221132666|ref|XM_002158692.1|	79.8	1e-11	PREDICTED: Hydra magnipapillata similar to topoisomerase (DNA) II alpha (LOC100214280), partial mRNA	sp|P15348|TOP2_DROME	285	3e-77	DNA topoisomerase 2 OS=Drosophila melanogaster GN=Top2 PE=1 SV=1	SPBC1A4.03c_1	253	1e-67	COG0187	Type IIA topoisomerase (DNA gyrase/topo II, topoisomerase IV), B subunit	K03164	1e-82	305	hmg:100214280	DNA topoisomerase II [EC:5.99.1.3]	GO:0016458//gene silencing;GO:0006357//regulation of transcription from RNA polymerase II promoter;GO:0051303//establishment of chromosome localization;GO:0006259//DNA metabolic process;GO:0000070//mitotic sister chromatid segregation	GO:0003916//DNA topoisomerase activity;GO:0001071;GO:0032559//adenyl ribonucleotide binding;GO:0043565//sequence-specific DNA binding;GO:0000217//DNA secondary structure binding;GO:0003723//RNA binding;GO:0042623//ATPase activity, coupled	GO:0016585//chromatin remodeling complex;GO:0000267//cell fraction;GO:0005678//chromatin assembly complex;GO:0043232
Unigene10864	246	--	--	--	--	--	--	--	--	--	--	--	--	--	--	--	--	--	--	--	--	--	--	-	-	-
Unigene10865	226	--	--	--	--	--	--	--	--	--	--	--	--	--	--	--	--	--	--	--	--	--	--	-	-	-
Unigene10866	457	gi|73977942|ref|XP_867720.1|	192	3e-48	PREDICTED: similar to F-box protein FBW7 isoform 2 isoform 5 [Canis familiaris]	gi|328789330|ref|XM_396532.4|	69.9	8e-09	PREDICTED: Apis mellifera archipelago (ago), mRNA	sp|Q9VZF4|FBXW7_DROME	187	1e-47	F-box/WD repeat-containing protein 7 OS=Drosophila melanogaster GN=ago PE=1 SV=1	ECU01g1300	73.6	1e-13	COG2319	FOG: WD40 repeat	K10260	2e-50	197	phu:Phum_PHUM539800	F-box and WD-40 domain protein 7	-	-	-
Unigene10867	349	--	--	--	--	--	--	--	--	--	--	--	--	--	--	--	--	--	--	--	--	--	--	-	-	-
Unigene10868	213	--	--	--	--	--	--	--	--	--	--	--	--	--	--	--	--	--	--	--	--	--	--	-	-	-
Unigene10869	269	--	--	--	--	--	--	--	--	--	--	--	--	--	--	--	--	--	--	--	--	--	--	-	-	-
Unigene1086	353	--	--	--	--	--	--	--	--	--	--	--	--	--	--	--	--	--	--	--	--	--	--	-	-	-
Unigene10870	334	--	--	--	--	--	--	--	--	--	--	--	--	--	--	--	--	--	--	--	--	--	--	-	-	-
Unigene10871	344	gi|301606899|ref|XP_002933061.1|	104	1e-21	PREDICTED: probable phospholipid-transporting ATPase IH-like [Xenopus (Silurana) tropicalis]	--	--	--	--	sp|P98196|AT11A_HUMAN	100	1e-21	Probable phospholipid-transporting ATPase IH OS=Homo sapiens GN=ATP11A PE=2 SV=3	--	--	--	--	--	K01530	8e-24	108	nve:NEMVE_v1g115237	phospholipid-translocating ATPase [EC:3.6.3.1]	-	GO:0016787//hydrolase activity	-
Unigene10872	617	gi|221120077|ref|XP_002159236.1|	54.3	2e-11	PREDICTED: similar to zinc finger, MYM domain containing 1 [Hydra magnipapillata]	--	--	--	--	--	--	--	--	--	--	--	--	--	--	--	--	--	--	-	-	-
Unigene10873	424	gi|156554575|ref|XP_001601415.1|	131	1e-29	PREDICTED: probable L-threonine 3-dehydrogenase-like isoform 1 [Nasonia vitripennis] >gi|345493456|ref|XP_003427078.1| PREDICTED: probable L-threonine 3-dehydrogenase-like isoform 2 [Nasonia vitripennis]	--	--	--	--	sp|P46415|ADHX_DROME	69.3	2e-12	Alcohol dehydrogenase class-3 OS=Drosophila melanogaster GN=Fdh PE=1 SV=3	SMa1417	95.5	3e-20	COG1063	Threonine dehydrogenase and related Zn-dependent dehydrogenases	K00008	4e-14	76.6	cel:R04B5.6	L-iditol 2-dehydrogenase [EC:1.1.1.14]	-	GO:0005488//binding	-
Unigene10874	311	--	--	--	--	--	--	--	--	--	--	--	--	--	--	--	--	--	--	--	--	--	--	-	-	-
Unigene10875	441	gi|148228450|ref|NP_001085065.1|	62.8	4e-09	PNN-interacting serine/arginine-rich protein [Xenopus laevis] >gi|47940262|gb|AAH72160.1| MGC80177 protein [Xenopus laevis]	gi|254832581|gb|AE014186.2|	61.9	2e-06	Plasmodium falciparum 3D7 chromosome 11, complete sequence	sp|Q8TF01|PNISR_HUMAN	53.1	2e-07	Arginine/serine-rich protein PNISR OS=Homo sapiens GN=PNISR PE=1 SV=2	--	--	--	--	--	K13170	2e-11	67.8	phu:Phum_PHUM106900	splicing factor, arginine/serine-rich 18	-	-	-
Unigene10876	238	gi|326930424|ref|XP_003211347.1|	82.8	4e-15	PREDICTED: LOW QUALITY PROTEIN: guanine nucleotide exchange factor VAV2-like [Meleagris gallopavo]	--	--	--	--	sp|Q60992|VAV2_MOUSE	81.3	5e-16	Guanine nucleotide exchange factor VAV2 OS=Mus musculus GN=Vav2 PE=1 SV=1	--	--	--	--	--	K05730	1e-19	94.7	nve:NEMVE_v1g248472	vav oncogene	GO:0006917//induction of apoptosis;GO:0048870//cell motility;GO:0007264//small GTPase mediated signal transduction;GO:0043551;GO:0030031//cell projection assembly	GO:0005085//guanyl-nucleotide exchange factor activity;GO:0070851	GO:0044444//cytoplasmic part;GO:0016020//membrane
Unigene10877	372	--	--	--	--	--	--	--	--	--	--	--	--	--	--	--	--	--	--	--	--	--	--	-	-	-
Unigene10878	203	--	--	--	--	--	--	--	--	--	--	--	--	--	--	--	--	--	--	--	--	--	--	-	-	-
Unigene10879	707	gi|25167081|gb|AAN73844.1|	190	4e-47	reverse transcriptase/RNaseH [Solenopsis invicta]	--	--	--	--	sp|P04323|POL3_DROME	170	3e-42	Retrovirus-related Pol polyprotein from transposon 17.6 OS=Drosophila melanogaster GN=pol PE=4 SV=1	SPAC9.04	150	2e-36	COG2801	Transposase and inactivated derivatives	K04228	4e-29	128	dre:100151502	arginine vasopressin receptor 2	-	GO:0003676//nucleic acid binding	-
Unigene1087	230	gi|115945650|ref|XP_001177596.1|	72.4	6e-12	PREDICTED: similar to low density lipoprotein receptor-related protein 4 [Strongylocentrotus purpuratus]	--	--	--	--	sp|Q9JI18|LRP1B_MOUSE	65.1	3e-11	Low-density lipoprotein receptor-related protein 1B OS=Mus musculus GN=Lrp1b PE=2 SV=1	--	--	--	--	--	K03068	1e-11	68.2	nve:NEMVE_v1g158520	low density lipoprotein receptor-related protein 5/6	GO:0009987//cellular process;GO:0023052;GO:0048513//organ development;GO:0009653//anatomical structure morphogenesis;GO:0016043//cellular component organization	GO:0030169//low-density lipoprotein binding	GO:0005626//insoluble fraction;GO:0016020//membrane
Unigene10880	281	--	--	--	--	--	--	--	--	--	--	--	--	--	--	--	--	--	--	--	--	--	--	-	-	-
Unigene10881	216	gi|328712786|ref|XP_003244903.1|	54.7	1e-06	PREDICTED: zinc finger protein 765-like [Acyrthosiphon pisum]	--	--	--	--	--	--	--	--	--	--	--	--	--	--	--	--	--	--	-	-	-
Unigene10882	240	gi|326664860|ref|XP_001919555.3|	82.4	5e-15	PREDICTED: probable ATP-dependent DNA helicase HFM1 [Danio rerio]	--	--	--	--	sp|A2RUV5|HFM1_XENTR	77.8	5e-15	Probable ATP-dependent DNA helicase HFM1 OS=Xenopus tropicalis GN=hfm1 PE=2 SV=1	YGL251c	62	3e-10	COG1204	Superfamily II helicase	K01529	5e-08	56.2	cin:100184080	[EC:3.6.1.-]	-	GO:0032559//adenyl ribonucleotide binding;GO:0042623//ATPase activity, coupled	-
Unigene10883	390	--	--	--	--	--	--	--	--	--	--	--	--	--	--	--	--	--	--	--	--	--	--	-	-	-
Unigene10884	346	--	--	--	--	--	--	--	--	--	--	--	--	--	--	--	--	--	--	--	--	--	--	-	-	-
Unigene10885	287	--	--	--	--	--	--	--	--	--	--	--	--	--	--	--	--	--	--	--	--	--	--	-	-	-
Unigene10886	313	--	--	--	--	--	--	--	--	--	--	--	--	--	--	--	--	--	--	--	--	--	--	-	-	-
Unigene10887	272	--	--	--	--	--	--	--	--	--	--	--	--	--	--	--	--	--	--	--	--	--	--	-	-	-
Unigene10888	251	gi|332823661|ref|XP_003311240.1|	57	2e-07	PREDICTED: tenascin-X-like [Pan troglodytes]	--	--	--	--	sp|P22105|TENX_HUMAN	53.9	8e-08	Tenascin-X OS=Homo sapiens GN=TNXB PE=1 SV=3	--	--	--	--	--	K06252	7e-08	55.8	xtr:100489649	tenascin	GO:0085029;GO:0030155//regulation of cell adhesion;GO:0044259;GO:0001932//regulation of protein amino acid phosphorylation;GO:0032787;GO:0019637//organophosphate metabolic process;GO:0006639;GO:0031589//cell-substrate adhesion	GO:0005102//receptor binding;GO:0005539//glycosaminoglycan binding	GO:0005581//collagen;GO:0044464//cell part
Unigene10889	227	gi|149017576|gb|EDL76580.1|	60.8	2e-08	rCG59239, isoform CRA_b [Rattus norvegicus]	--	--	--	--	sp|Q9JLU4|SHAN3_RAT	60.8	6e-10	SH3 and multiple ankyrin repeat domains protein 3 OS=Rattus norvegicus GN=Shank3 PE=1 SV=2	--	--	--	--	--	K15009	2e-09	60.8	cfa:474456	SH3 and multiple ankyrin repeat domains protein	GO:0007243//protein kinase cascade;GO:0016331//morphogenesis of embryonic epithelium;GO:0006461//protein complex assembly	GO:0046914//transition metal ion binding;GO:0019904//protein domain specific binding	GO:0044430//cytoskeletal part;GO:0016020//membrane
Unigene1088	237	--	--	--	--	--	--	--	--	--	--	--	--	--	--	--	--	--	--	--	--	--	--	-	-	-
Unigene10890	420	--	--	--	--	--	--	--	--	--	--	--	--	--	--	--	--	--	--	--	--	--	--	-	-	-
[truncated: 48,687 more rows]
